# Supplementary material for: Public perception of the vegetative state/unresponsive wakefulness syndrome: a crowdsourced study
Source: PeerJ. 2019 Mar 6;7:e6575. doi: 10.7717/peerj.6575 (PMC6408911; doi:10.7717/peerj.6575)
Supplement: File S2 [file peerj-07-6575-s002.xlsx]

## Sheet: Sheet
Respondent ID	Collector ID	Start Date	End Date	IP Address	Email Address	First Name	Last Name	Custom Data 1	Please enter your Prolific ID:	Please imagine for a second that either you or a loved one were in the same state as patient M. Which term would you prefer that doctors, friends and family were using?	If you like, please give a short explanation for your choice (this is optional, max 50 words).	Have you ever heard about these terms before (prior to the present survey)?
									Open-Ended Response	Response	Open-Ended Response	Response
10329009321	219977385	2018-11-06 14:45:30	2018-11-06 14:46:30	xxxx					xxxx	I can't see why this should matter.		No, I have not heard about these terms before.
10328997271	219977385	2018-11-06 14:40:18	2018-11-06 14:41:33	xxxx					xxxx	I would prefer them to use the term "vegetative state".		No, I have not heard about these terms before.
10328989714	219977385	2018-11-06 14:31:06	2018-11-06 14:38:34	xxxx					xxxx	I can't see why this should matter.	I believe a person should be able to call it how they most feel comfortable with. The main thing is people care for and help the person in that state.	Yes, I have heard about both terms.
10328982845	219977385	2018-11-06 14:27:59	2018-11-06 14:35:36	xxxx					xxxx	I can't see why this should matter.	It is hard to say something in this situation.	Yes, I have heard about the "vegetative state".
10328979369	219977385	2018-11-06 14:30:13	2018-11-06 14:34:35	xxxx					xxxx	I would prefer them to use the term "unresponsive wakefulness syndrome".		Yes, I have heard about the "vegetative state".
10328977969	219977385	2018-11-06 14:30:54	2018-11-06 14:33:46	xxxx					xxxx	I would prefer them to use the term "vegetative state".	The second one seems like an unnecessary euphemism.	Yes, I have heard about the "vegetative state".
10328975909	219977385	2018-11-06 14:30:44	2018-11-06 14:32:42	xxxx					xxxx	I can't see why this should matter.	The name for her state doesn't matter, doens't help her to get better.	Yes, I have heard about the "vegetative state".
10328975297	219977385	2018-11-06 14:30:59	2018-11-06 14:32:29	xxxx					xxxx	I would prefer them to use the term "unresponsive wakefulness syndrome".	"Vegetative state" sounds dehumanizing, and while to an extent I feel that it's unimportant I would not want to feel like I was demeaning a loved one.	Yes, I have heard about the "vegetative state".
10328975067	219977385	2018-11-06 14:31:06	2018-11-06 14:32:29	xxxx					xxxx	I would prefer them to use the term "unresponsive wakefulness syndrome".		Yes, I have heard about the "vegetative state".
10328974942	219977385	2018-11-06 14:30:49	2018-11-06 14:32:22	xxxx					xxxx	I would prefer them to use the term "vegetative state".		Yes, I have heard about the "vegetative state".
10328974907	219977385	2018-11-06 14:30:16	2018-11-06 14:33:08	xxxx					xxxx	I would prefer them to use the term "unresponsive wakefulness syndrome".	vegatative state sounds much more horrible, like you're alive in only the same way as a plant and not a human	Yes, I have heard about the "vegetative state".
10328974635	219977385	2018-11-06 14:30:50	2018-11-06 14:32:08	xxxx					xxxx	I would prefer them to use the term "unresponsive wakefulness syndrome".	Less insulting and more accurate	Yes, I have heard about the "vegetative state".
10328974126	219977385	2018-11-06 14:29:36	2018-11-06 14:32:04	xxxx					xxxx	I would prefer them to use the term "unresponsive wakefulness syndrome".	I think every human whether conscious to not should not be described as vegetative. It makes me think of vegetables which is deeply offensive. I think unresponsive wakefulness a lot more respective and you never know if the patient can hear you talking.	Yes, I have heard about both terms.
10328974082	219977385	2018-11-06 14:30:54	2018-11-06 14:32:17	xxxx					xxxx	I would prefer them to use the term "unresponsive wakefulness syndrome".		Yes, I have heard about both terms.
10328973846	219977385	2018-11-06 14:30:15	2018-11-06 14:31:48	xxxx					xxxx	I would prefer them to use the term "unresponsive wakefulness syndrome".	Vegetable state sound really depressing and I would feel very upset if doctor would use it.	Yes, I have heard about the "vegetative state".
10328973604	219977385	2018-11-06 14:29:15	2018-11-06 14:31:44	xxxx					xxxx	I would prefer them to use the term "vegetative state".	I understand vegetative state instantly and i would need an explanation with unresponsive wakefulness syndrome.	Yes, I have heard about the "vegetative state".
10328973085	219977385	2018-11-06 14:30:28	2018-11-06 14:32:18	xxxx					xxxx	I would prefer them to use the term "unresponsive wakefulness syndrome".	It sounds kinder and respectful	Yes, I have heard about the "vegetative state".
10328972298	219977385	2018-11-06 14:29:13	2018-11-06 14:31:17	xxxx					xxxx	I would prefer them to use the term "unresponsive wakefulness syndrome".	Vegetation state seems more cold and negative way of describing it	Yes, I have heard about the "vegetative state".
10328972223	219977385	2018-11-06 14:29:51	2018-11-06 14:31:11	xxxx					xxxx	I would prefer them to use the term "unresponsive wakefulness syndrome".	It sounds more respectful than vegetative state	Yes, I have heard about the "vegetative state".
10328972126	219977385	2018-11-06 14:30:22	2018-11-06 14:31:06	xxxx					xxxx	I would prefer them to use the term "vegetative state".		Yes, I have heard about the "vegetative state".
10328971713	219977385	2018-11-06 14:28:48	2018-11-06 14:32:27	xxxx					xxxx	I would prefer them to use the term "unresponsive wakefulness syndrome".	Vegetative state sounds a step away from the derogatory slang vegetable used to describe a person of this state.	Yes, I have heard about both terms.
10328971112	219977385	2018-11-06 14:28:53	2018-11-06 14:30:43	xxxx					xxxx	I would prefer them to use the term "vegetative state".	it is including the real problem	Yes, I have heard about both terms.
10328971008	219977385	2018-11-06 14:26:38	2018-11-06 14:30:49	xxxx					xxxx	I would prefer them to use the term "unresponsive wakefulness syndrome".	Vegetative state does not sound very nice . Though thats thinking as a family member	Yes, I have heard about the "vegetative state".
10328970627	219977385	2018-11-06 14:29:19	2018-11-06 14:30:37	xxxx					xxxx	I would prefer them to use the term "unresponsive wakefulness syndrome".		Yes, I have heard about the "vegetative state".
10328970473	219977385	2018-11-06 14:29:01	2018-11-06 14:30:47	xxxx					xxxx	I would prefer them to use the term "unresponsive wakefulness syndrome".	vegative makes them seem like a vegtable.. and just worse somehow	Yes, I have heard about the "vegetative state".
10328970130	219977385	2018-11-06 14:29:20	2018-11-06 14:30:35	xxxx					xxxx	I can't see why this should matter.		Yes, I have heard about both terms.
10328970096	219977385	2018-11-06 14:27:39	2018-11-06 14:30:51	xxxx					xxxx	I can't see why this should matter.	The way in which it is said does not change the state of the person	Yes, I have heard about the "vegetative state".
10328969781	219977385	2018-11-06 14:27:38	2018-11-06 14:30:58	xxxx					xxxx	I would prefer them to use the term "unresponsive wakefulness syndrome".	i choose unresponsive wakefulness syndrome because it's a term more gentil than vegetative state	Yes, I have heard about the "vegetative state".
10328969612	219977385	2018-11-06 14:25:57	2018-11-06 14:30:09	xxxx					xxxx	I would prefer them to use the term "vegetative state".	I have a slight feeling, that the "Vegetative" term comes with the possibility to become "active"... but it's just a personal feeling. The other term feels too heavy, too eventual.	Yes, I have heard about the "vegetative state".
10328969278	219977385	2018-11-06 14:28:42	2018-11-06 14:30:02	xxxx					xxxx	I would prefer them to use the term "unresponsive wakefulness syndrome".	The chosen term shows a lot of respect against the patient and their loved ones.	Yes, I have heard about both terms.
10328968508	219977385	2018-11-06 14:27:59	2018-11-06 14:29:38	xxxx					xxxx	I would prefer them to use the term "unresponsive wakefulness syndrome".	It's the idea that her eyes are open. Is she opening and closing them on her own? If so, I prefer unresponsive wakefulness syndrome. Otherwise, vegetative state might be preferential IE no eyes.	Yes, I have heard about the "vegetative state".
10328967823	219977385	2018-11-06 14:26:59	2018-11-06 14:29:30	xxxx					xxxx	I would prefer them to use the term "unresponsive wakefulness syndrome".	Unresponsive wakefulness syndrome is much more appropriate term. Its describes the illness in its name itself	Yes, I have heard about the "vegetative state".
10328966990	219977385	2018-11-06 14:26:54	2018-11-06 14:29:31	xxxx					xxxx	I would prefer them to use the term "unresponsive wakefulness syndrome".	There are negative insults associated with the idea of a ‘vegetive state’.	Yes, I have heard about the "vegetative state".
10328966944	219977385	2018-11-06 14:27:24	2018-11-06 14:29:05	xxxx					xxxx	I would prefer them to use the term "unresponsive wakefulness syndrome".	It is a bit less dehumanizing. Also it feels more medical and like it could be reversed.	Yes, I have heard about the "vegetative state".
10328966808	219977385	2018-11-06 14:26:15	2018-11-06 14:28:57	xxxx					xxxx	I can't see why this should matter.	Neither terms are nice. I would prefer brain damaged or brain dead state.	Yes, I have heard about the "vegetative state".
10328966662	219977385	2018-11-06 14:27:38	2018-11-06 14:29:04	xxxx					xxxx	I would prefer them to use the term "vegetative state".	I believe it sounds correct from what I have seen on ER.	Yes, I have heard about the "vegetative state".
10328966171	219977385	2018-11-06 14:24:58	2018-11-06 14:30:06	xxxx					xxxx	I would prefer them to use the term "vegetative state".	When we categorize a state of being as a result of a syndrome it usually has a greater negative inpact thus i would prefer the "vegetative state" term as it sounds less empowering.	Yes, I have heard about the "vegetative state".
10328966012	219977385	2018-11-06 14:22:59	2018-11-06 14:30:14	xxxx					xxxx	I would prefer them to use the term "vegetative state".	The first term has well-established usage and is generally understood; the second term seems more verbose and medical and even somewhat euphemistic and its meaning would not be generally understood.	Yes, I have heard about the "vegetative state".
10328965353	219977385	2018-11-06 14:26:51	2018-11-06 14:28:16	xxxx					xxxx	I would prefer them to use the term "vegetative state".		Yes, I have heard about the "vegetative state".
10328965339	219977385	2018-11-06 14:24:51	2018-11-06 14:28:17	xxxx					xxxx	I would prefer them to use the term "vegetative state".		No, I have not heard about these terms before.
10328965323	219977385	2018-11-06 14:27:09	2018-11-06 14:28:26	xxxx					xxxx	I would prefer them to use the term "unresponsive wakefulness syndrome".	I think negative stare sounds very derogatory	Yes, I have heard about the "vegetative state".
10328965058	219977385	2018-11-06 14:25:04	2018-11-06 14:28:18	xxxx					xxxx	I would prefer them to use the term "unresponsive wakefulness syndrome".	I prefer the second option because it sounds more "professional", more serious. Talking like "vegetative state" sounds a bit insulting to the patient imo, because makes sound him/her like an object. But "vegetative state" is easier to understand.	Yes, I have heard about the "vegetative state".
10328964627	219977385	2018-11-06 14:26:02	2018-11-06 14:27:56	xxxx					xxxx	I would prefer them to use the term "vegetative state".	It is natural call it like that..	Yes, I have heard about the "vegetative state".
10328963855	219977385	2018-11-06 14:26:13	2018-11-06 14:27:45	xxxx					xxxx	I would prefer them to use the term "unresponsive wakefulness syndrome".		No, I have not heard about these terms before.
10328963825	219977385	2018-11-06 14:25:07	2018-11-06 14:27:48	xxxx					xxxx	I would prefer them to use the term "unresponsive wakefulness syndrome".	I just feel that the term 'vegetative state' sounds a little bit disrespectful, although it is a term that I've used in the past, having never before heard the term 'unresponsive wakefulness syndrome'.	Yes, I have heard about the "vegetative state".
10328962558	219977385	2018-11-06 14:25:12	2018-11-06 14:27:16	xxxx					xxxx	I would prefer them to use the term "unresponsive wakefulness syndrome".	The term vegetative state has obvious relation to 'vegetable'. I doubt someone would like a human being referred to that way unless being talked about in medical terms between doctors.	Yes, I have heard about the "vegetative state".
10328962126	219977385	2018-11-06 14:25:23	2018-11-06 14:27:03	xxxx					xxxx	I would prefer them to use the term "unresponsive wakefulness syndrome".	Vegetative suggests that they are less than human. I wouldn't want someone I loved described as such.	Yes, I have heard about the "vegetative state".
10328961893	219977385	2018-11-06 14:25:44	2018-11-06 14:27:09	xxxx					xxxx	I would prefer them to use the term "unresponsive wakefulness syndrome".		Yes, I have heard about the "vegetative state".
10328961686	219977385	2018-11-06 14:25:08	2018-11-06 14:27:02	xxxx					xxxx	I would prefer them to use the term "unresponsive wakefulness syndrome".	Vegetative state takes away all dignity and humanity from that patient who are awake, and regardless of whether we can detect signs of responsiveness beyond being awake or not with our current level of medical knowledge, we should never refer to someone who is awake and living as 'vegetative'.	Yes, I have heard about the "vegetative state".
10328961467	219977385	2018-11-06 14:25:07	2018-11-06 14:26:41	xxxx					xxxx	I can't see why this should matter.	i wouldnt care either way as i would not be aware	Yes, I have heard about the "vegetative state".
10328961329	219977385	2018-11-06 14:25:54	2018-11-06 14:26:44	xxxx					xxxx	I can't see why this should matter.		Yes, I have heard about the "vegetative state".
10328961319	219977385	2018-11-06 14:23:37	2018-11-06 14:26:29	xxxx					xxxx	I would prefer them to use the term "unresponsive wakefulness syndrome".	Vegetative state has harsh, unkind connotations. The other term is a more accurate description of the condition.
10328961196	219977385	2018-11-06 14:25:13	2018-11-06 14:27:32	xxxx					xxxx	I would prefer them to use the term "unresponsive wakefulness syndrome".		Yes, I have heard about the "vegetative state".
10328960928	219977385	2018-11-06 14:24:51	2018-11-06 14:26:30	xxxx					xxxx	I would prefer them to use the term "vegetative state".		Yes, I have heard about the "vegetative state".
10328960781	219977385	2018-11-06 14:25:33	2018-11-06 14:26:26	xxxx					xxxx	I would prefer them to use the term "unresponsive wakefulness syndrome".		Yes, I have heard about the "vegetative state".
10328960717	219977385	2018-11-06 14:24:07	2018-11-06 14:26:25	xxxx					xxxx	I would prefer them to use the term "unresponsive wakefulness syndrome".	Emphasises that she is 'awake' even if not currently responsive	Yes, I have heard about both terms.
10328960576	219977385	2018-11-06 14:25:15	2018-11-06 14:26:45	xxxx					xxxx	I can't see why this should matter.		Yes, I have heard about both terms.
10328960117	219977385	2018-11-06 14:22:51	2018-11-06 14:26:32	xxxx					xxxx	I would prefer them to use the term "vegetative state".	While unresponsive wakefulness syndrome sounds more professional and less hurtful, she is still in a vegetative state and calling it other names wont make it any different.	Yes, I have heard about the "vegetative state".
10328959607	219977385	2018-11-06 14:25:05	2018-11-06 14:25:55	xxxx					xxxx	I would prefer them to use the term "vegetative state".	i think thats is very important that you can choice sany vegetative state	Yes, I have heard about the "unresponsive wakefulness syndrome".
10328958782	219977385	2018-11-06 14:24:01	2018-11-06 14:26:02	xxxx					xxxx	I would prefer them to use the term "vegetative state".	Although it doesn't sound as nice, I think that term is better understood	Yes, I have heard about the "vegetative state".
10328958077	219977385	2018-11-06 14:23:13	2018-11-06 14:25:23	xxxx					xxxx	I would prefer them to use the term "unresponsive wakefulness syndrome".	Personally, unresponsive wakefulness syndrome sounds more respectful.	Yes, I have heard about the "vegetative state".
10328958007	219977385	2018-11-06 14:24:06	2018-11-06 14:25:13	xxxx					xxxx	I would prefer them to use the term "unresponsive wakefulness syndrome".		Yes, I have heard about the "vegetative state".
10328957945	219977385	2018-11-06 14:24:24	2018-11-06 14:25:19	xxxx					xxxx	I would prefer them to use the term "unresponsive wakefulness syndrome".	Sounds less harsh and explains the condition better	Yes, I have heard about the "vegetative state".
10328957696	219977385	2018-11-06 14:22:40	2018-11-06 14:25:10	xxxx					xxxx	I would prefer them to use the term "unresponsive wakefulness syndrome".	It is like more soft words about patient. It gives more hope for her to recover.	No, I have not heard about these terms before.
10328957560	219977385	2018-11-06 14:24:20	2018-11-06 14:24:59	xxxx					xxxx	I can't see why this should matter.	God god	Yes, I have heard about the "vegetative state".
10328957069	219977385	2018-11-06 14:22:23	2018-11-06 14:25:00	xxxx					xxxx	I would prefer them to use the term "unresponsive wakefulness syndrome".		Yes, I have heard about the "vegetative state".
10328957062	219977385	2018-11-06 14:22:05	2018-11-06 14:24:48	xxxx					xxxx	I would prefer them to use the term "unresponsive wakefulness syndrome".	It is a more sensitive way to describe the situation when a loved one is involved. Vegitive state is a little too raw.	Yes, I have heard about both terms.
10328956712	219977385	2018-11-06 14:22:24	2018-11-06 14:25:45	xxxx					xxxx	I would prefer them to use the term "unresponsive wakefulness syndrome".	it has a more medical dignified sound to it, and I believe everyone deserves respect	Yes, I have heard about both terms.
10328955429	219977385	2018-11-06 14:21:25	2018-11-06 14:24:53	xxxx					xxxx	I would prefer them to use the term "unresponsive wakefulness syndrome".	vegetative state sounds very negative for me,its like being compared to a plant	Yes, I have heard about the "vegetative state".
10328954697	219977385	2018-11-06 14:22:10	2018-11-06 14:23:41	xxxx					xxxx	I can't see why this should matter.
10328954570	219977385	2018-11-06 14:21:07	2018-11-06 14:24:28	xxxx					xxxx	I can't see why this should matter.	It seems trivial to me when the situation is and will always be so terrible.	Yes, I have heard about the "vegetative state".
10328954457	219977385	2018-11-06 14:20:48	2018-11-06 14:24:31	xxxx					xxxx	I would prefer them to use the term "unresponsive wakefulness syndrome".	The second terms seems kinder	Yes, I have heard about the "vegetative state".
10328954288	219977385	2018-11-06 14:21:52	2018-11-06 14:23:40	xxxx					xxxx	I would prefer them to use the term "unresponsive wakefulness syndrome".	It's a much nicer and kinder medical term. vegetative state sounds rude	Yes, I have heard about the "vegetative state".
10328953868	219977385	2018-11-06 14:20:37	2018-11-06 14:24:21	xxxx					xxxx	I would prefer them to use the term "unresponsive wakefulness syndrome".	That just sound better.	Yes, I have heard about the "vegetative state".
10328953843	219977385	2018-11-06 14:16:15	2018-11-06 14:23:36	xxxx					xxxx	I would prefer them to use the term "unresponsive wakefulness syndrome".	If her brain still works, maybe she can interpret something in her mind. For examle Hawking: If we use a same machine, we can understand her feelings for this women.If there is no response then we can say vegatative.	Yes, I have heard about the "vegetative state".
10328953770	219977385	2018-11-06 14:21:38	2018-11-06 14:24:34	xxxx					xxxx	I would prefer them to use the term "unresponsive wakefulness syndrome".	I do not like the word vegetable when applied to a human. It seems disrespectful.	Yes, I have heard about the "vegetative state".
10328953525	219977385	2018-11-06 14:21:32	2018-11-06 14:23:36	xxxx					xxxx	I would prefer them to use the term "vegetative state".	It sounds a bit harsh but people in that state do seem like vegetables. It is no life anymore	Yes, I have heard about the "vegetative state".
10328953362	219977385	2018-11-06 14:22:03	2018-11-06 14:23:16	xxxx					xxxx	I would prefer them to use the term "vegetative state".	it sounds better	Yes, I have heard about both terms.
10328953160	219977385	2018-11-06 14:21:04	2018-11-06 14:23:13	xxxx					xxxx	I would prefer them to use the term "unresponsive wakefulness syndrome".	I have always been aware of this condition being known as permanent vegatative state. However upon reflection perhaps Unresponsive wakefulness syndrome is more politically correct. The term vegetable has been historically used as a dergoatory term.	Yes, I have heard about the "vegetative state".
10328953077	219977385	2018-11-06 14:21:05	2018-11-06 14:23:51	xxxx					xxxx	I can't see why this should matter.	for me diferent words say the same think, she wouldnt be the same, she wouldnt react to us more	Yes, I have heard about the "vegetative state".
10328953029	219977385	2018-11-06 14:19:49	2018-11-06 14:24:09	xxxx					xxxx	I would prefer them to use the term "unresponsive wakefulness syndrome".		Yes, I have heard about both terms.
10328952581	219977385	2018-11-06 14:15:51	2018-11-06 14:24:58	xxxx					xxxx	I would prefer them to use the term "unresponsive wakefulness syndrome".	"Vegetative state" is extremely direct, a little bit pejorative, while its euphemism "unresponsive wakefulness syndrom" is much more polite and tactful.	Yes, I have heard about the "vegetative state".
10328952489	219977385	2018-11-06 14:21:26	2018-11-06 14:23:08	xxxx					xxxx	I would prefer them to use the term "vegetative state".	I think this term is the most correct.	Yes, I have heard about the "vegetative state".
10328952458	219977385	2018-11-06 14:21:50	2018-11-06 14:22:56	xxxx					xxxx	I would prefer them to use the term "unresponsive wakefulness syndrome".	I just think that is sounds nicer than vegetative state	Yes, I have heard about the "vegetative state".
10328952284	219977385	2018-11-06 14:18:52	2018-11-06 14:23:57	xxxx					xxxx	I would prefer them to use the term "unresponsive wakefulness syndrome".	As a loved one you would want the name of a condition to be something that more sensitive to their needs to put them at ease more	Yes, I have heard about the "vegetative state".
10328951916	219977385	2018-11-06 14:21:38	2018-11-06 14:23:21	xxxx					xxxx	I would prefer them to use the term "vegetative state".		Yes, I have heard about the "vegetative state".
10328951892	219977385	2018-11-06 14:20:46	2018-11-06 14:22:47	xxxx					xxxx	I would prefer them to use the term "vegetative state".	I grew up on that term and it is shorter to say	Yes, I have heard about the "vegetative state".
10328951749	219977385	2018-11-06 14:17:27	2018-11-06 14:22:54	xxxx					xxxx	I would prefer them to use the term "unresponsive wakefulness syndrome".	Even though both are the same. The wakefulness feels more human, more emotional, like the person she was.	Yes, I have heard about the "vegetative state".
10328951646	219977385	2018-11-06 14:21:01	2018-11-06 14:22:40	xxxx					xxxx	I would prefer them to use the term "unresponsive wakefulness syndrome".		Yes, I have heard about the "vegetative state".
10328950827	219977385	2018-11-06 14:21:00	2018-11-06 14:22:23	xxxx					xxxx	I would prefer them to use the term "unresponsive wakefulness syndrome".		Yes, I have heard about the "vegetative state".
10328950778	219977385	2018-11-06 14:20:48	2018-11-06 14:22:12	xxxx					xxxx	I would prefer them to use the term "unresponsive wakefulness syndrome".	Vegetative state sounds more disrespectful to me, mostly likely because of the slang insult of "being a vegetable".	Yes, I have heard about the "vegetative state".
10328949154	219977385	2018-11-06 14:20:41	2018-11-06 14:21:52	xxxx					xxxx	I can't see why this should matter.		Yes, I have heard about the "vegetative state".
10328949128	219977385	2018-11-06 14:18:19	2018-11-06 14:22:02	xxxx					xxxx	I would prefer them to use the term "vegetative state".	It seems a more appropriate term given the situation	Yes, I have heard about the "vegetative state".
10328948689	219977385	2018-11-06 14:19:33	2018-11-06 14:21:19	xxxx					xxxx	I would prefer them to use the term "unresponsive wakefulness syndrome".	Vegetative seems almost pedantic, de humanising when they're still alive.	Yes, I have heard about both terms.
10328948587	219977385	2018-11-06 14:20:16	2018-11-06 14:21:15	xxxx					xxxx	I would prefer them to use the term "unresponsive wakefulness syndrome".		Yes, I have heard about the "vegetative state".
10328948496	219977385	2018-11-06 14:20:09	2018-11-06 14:21:17	xxxx					xxxx	I can't see why this should matter.		Yes, I have heard about the "vegetative state".
10328947226	219977385	2018-11-06 14:19:44	2018-11-06 14:20:46	xxxx					xxxx	I would prefer them to use the term "vegetative state".		Yes, I have heard about the "vegetative state".
10328947015	219977385	2018-11-06 14:19:37	2018-11-06 14:20:37	xxxx					xxxx	I would prefer them to use the term "unresponsive wakefulness syndrome".		Yes, I have heard about the "vegetative state".
10328945055	219977385	2018-11-06 14:19:01	2018-11-06 14:19:45	xxxx					xxxx	I would prefer them to use the term "vegetative state".		Yes, I have heard about the "vegetative state".
10328945011	219977385	2018-11-06 14:17:47	2018-11-06 14:19:49	xxxx					xxxx	I would prefer them to use the term "unresponsive wakefulness syndrome".	Vegetative is derivative of vegetable which has become a derogatory term.	Yes, I have heard about both terms.
10328944580	219977385	2018-11-06 14:17:25	2018-11-06 14:19:38	xxxx					xxxx	I would prefer them to use the term "vegetative state".	i don't see much difference between one term and the other but i think 'unresponsive wakefulness syndrome' sounds as if you didn't really wanted to name this person's real state	Yes, I have heard about both terms.
10328944573	219977385	2018-11-06 14:18:19	2018-11-06 14:19:36	xxxx					xxxx	I would prefer them to use the term "vegetative state".		Yes, I have heard about the "vegetative state".
10328944426	219977385	2018-11-06 14:18:34	2018-11-06 14:19:25	xxxx					xxxx	I would prefer them to use the term "unresponsive wakefulness syndrome".		Yes, I have heard about both terms.
10328943648	219977385	2018-11-06 14:16:07	2018-11-06 14:19:43	xxxx					xxxx	I would prefer them to use the term "unresponsive wakefulness syndrome".	I believe that the eyes being open is a sign of "wakefulness"	Yes, I have heard about the "vegetative state".
10328943310	219977385	2018-11-06 14:17:09	2018-11-06 14:19:03	xxxx					xxxx	I would prefer them to use the term "unresponsive wakefulness syndrome".	It's a more political correct and does not have any negative conotation associated to it yet. Although, it might have int he future.	Yes, I have heard about the "vegetative state".
10328943105	219977385	2018-11-06 14:18:08	2018-11-06 14:19:06	xxxx					xxxx	I can't see why this should matter.		Yes, I have heard about the "vegetative state".
10328942909	219977385	2018-11-06 14:17:37	2018-11-06 14:18:50	xxxx					xxxx	I would prefer them to use the term "vegetative state".	Wakefulness to me implies some level of conscious awareness, regardless of responsiveness. Vegetative seems more apt, given that we do not know whether she is aware of anything.	Yes, I have heard about the "vegetative state".
10328942836	219977385	2018-11-06 14:13:08	2018-11-06 14:19:21	xxxx					xxxx	I would prefer them to use the term "unresponsive wakefulness syndrome".	The wording is softer/kinder and sounds like an actual medically named condition. Vegetative state sounds more harsh.	Yes, I have heard about the "vegetative state".
10328942245	219977385	2018-11-06 14:16:50	2018-11-06 14:18:49	xxxx					xxxx	I would prefer them to use the term "unresponsive wakefulness syndrome".		Yes, I have heard about both terms.
10328941362	219977385	2018-11-06 14:16:12	2018-11-06 14:18:15	xxxx					xxxx	I would prefer them to use the term "vegetative state".	Direct message instead of euphemism being used. I hate "political correctness" and similar artificial constructs which obfuscate the meaning of original message.	Yes, I have heard about the "vegetative state".
10328940605	219977385	2018-11-06 14:16:54	2018-11-06 14:18:24	xxxx					xxxx	I would prefer them to use the term "unresponsive wakefulness syndrome".	I prefer them to use the term "unresponsive wakefulness syndrome".	Yes, I have heard about the "unresponsive wakefulness syndrome".
10328940236	219977385	2018-11-06 14:16:49	2018-11-06 14:17:53	xxxx					xxxx	I can't see why this should matter.		Yes, I have heard about both terms.
10328939731	219977385	2018-11-06 14:15:08	2018-11-06 14:17:57	xxxx					xxxx	I would prefer them to use the term "vegetative state".	It sounds more obvious	Yes, I have heard about the "vegetative state".
10328938767	219977385	2018-11-06 14:15:21	2018-11-06 14:17:00	xxxx					xxxx	I would prefer them to use the term "unresponsive wakefulness syndrome".	I like this term more than vegetative state	No, I have not heard about these terms before.
10328938720	219977385	2018-11-06 14:15:19	2018-11-06 14:17:06	xxxx					xxxx	I would prefer them to use the term "unresponsive wakefulness syndrome".		Yes, I have heard about the "vegetative state".
10328938329	219977385	2018-11-06 14:15:54	2018-11-06 14:16:50	xxxx					xxxx	I would prefer them to use the term "unresponsive wakefulness syndrome".		Yes, I have heard about the "vegetative state".
10328938043	219977385	2018-11-06 14:13:31	2018-11-06 14:16:50	xxxx					xxxx	I would prefer them to use the term "unresponsive wakefulness syndrome".	I think that the word vegetative would have a negative connotation if I was a family member. It reminds of when it was socially acceptable to call people vegetables.	Yes, I have heard about the "vegetative state".
10328937633	219977385	2018-11-06 14:13:57	2018-11-06 14:16:45	xxxx					xxxx	I would prefer them to use the term "vegetative state".	It would be easier to understand what it was. If the other term was used, it would only lead to asking what that was.	Yes, I have heard about the "vegetative state".
10328936754	219977385	2018-11-06 14:15:45	2018-11-06 14:16:11	xxxx					xxxx	I would prefer them to use the term "vegetative state".		Yes, I have heard about the "vegetative state".
10328936497	219977385	2018-11-06 14:13:50	2018-11-06 14:16:21	xxxx					xxxx	I would prefer them to use the term "unresponsive wakefulness syndrome".	I feel like the term "vegetative state" has some negative connotations, whereas "unresponsive wakefulness syndrome" sounds more professional.	Yes, I have heard about the "vegetative state".
10328936267	219977385	2018-11-06 14:12:47	2018-11-06 14:16:35	xxxx					xxxx	I would prefer them to use the term "unresponsive wakefulness syndrome".	If i were able to still understand what i was hearing i would prefer not to be compated to a vegetable since i wouldnt have much else going for me at that time	Yes, I have heard about the "vegetative state".
10328935701	219977385	2018-11-06 14:13:50	2018-11-06 14:16:09	xxxx					xxxx	I would prefer them to use the term "unresponsive wakefulness syndrome".	Vegetative state sounds awful 😢	Yes, I have heard about the "vegetative state".
10328934682	219977385	2018-11-06 14:14:36	2018-11-06 14:15:37	xxxx					xxxx	I would prefer them to use the term "unresponsive wakefulness syndrome".		Yes, I have heard about the "vegetative state".
10328934515	219977385	2018-11-06 14:13:47	2018-11-06 14:15:15	xxxx					xxxx	I would prefer them to use the term "vegetative state".		Yes, I have heard about the "vegetative state".
10328933663	219977385	2018-11-06 14:12:51	2018-11-06 14:14:42	xxxx					xxxx	I would prefer them to use the term "unresponsive wakefulness syndrome".	I would find the word 'vegetative' quite insulting referring to a vegetable with no thought towards who the person was before
10328933567	219977385	2018-11-06 14:13:52	2018-11-06 14:14:58	xxxx					xxxx	I would prefer them to use the term "vegetative state".	'Unresponsive wakefulness syndrome' makes it sound like there's a potential cure - false hope.	Yes, I have heard about the "vegetative state".
10328933166	219977385	2018-11-06 14:13:47	2018-11-06 14:14:35	xxxx					xxxx	I would prefer them to use the term "unresponsive wakefulness syndrome".		Yes, I have heard about the "vegetative state".
10328932678	219977385	2018-11-06 14:13:02	2018-11-06 14:14:38	xxxx					xxxx	I would prefer them to use the term "unresponsive wakefulness syndrome".	It sounds more respectful.	Yes, I have heard about the "vegetative state".
10328932617	219977385	2018-11-06 14:13:11	2018-11-06 14:14:20	xxxx					xxxx	I can't see why this should matter.		Yes, I have heard about the "vegetative state".
10328932582	219977385	2018-11-06 14:13:42	2018-11-06 14:14:41	xxxx					xxxx	I would prefer them to use the term "unresponsive wakefulness syndrome".		Yes, I have heard about the "vegetative state".
10328932568	219977385	2018-11-06 14:13:14	2018-11-06 14:14:22	xxxx					xxxx	I would prefer them to use the term "unresponsive wakefulness syndrome".		Yes, I have heard about both terms.
10328932330	219977385	2018-11-06 14:11:39	2018-11-06 14:15:11	xxxx					xxxx	I would prefer them to use the term "unresponsive wakefulness syndrome".	Unresponsive wakefulness syndrome sounds not as harsh and unkind as vegetative state	Yes, I have heard about the "vegetative state".
10328931647	219977385	2018-11-06 14:11:29	2018-11-06 14:14:00	xxxx					xxxx	I would prefer them to use the term "unresponsive wakefulness syndrome".	My mum has a brain tumour and was in this state for a period, she would have been extremely upset to hear people say vegative state... she is a human and should be reffered too with respect not like a vegetable	Yes, I have heard about both terms.
10328931564	219977385	2018-11-06 14:12:46	2018-11-06 14:13:59	xxxx					xxxx	I would prefer them to use the term "unresponsive wakefulness syndrome".	I think both terms are correct, but the word "vegetative" seems inappopriate for a person.	Yes, I have heard about the "vegetative state".
10328931535	219977385	2018-11-06 14:12:25	2018-11-06 14:14:13	xxxx					xxxx	I would prefer them to use the term "unresponsive wakefulness syndrome".		Yes, I have heard about the "vegetative state".
10328930974	219977385	2018-11-06 14:11:57	2018-11-06 14:13:46	xxxx					xxxx	I would prefer them to use the term "vegetative state".	As I understand what this one means	Yes, I have heard about the "vegetative state".
10328930749	219977385	2018-11-06 14:11:57	2018-11-06 14:13:37	xxxx					xxxx	I would prefer them to use the term "unresponsive wakefulness syndrome".		Yes, I have heard about the "vegetative state".
10328930605	219977385	2018-11-06 14:06:38	2018-11-06 14:13:48	xxxx					xxxx	I would prefer them to use the term "vegetative state".	Even though the term "vegetative state" is blunt, it has more emotion to it, and you get a shock by these words. I believe that calling it "unresponsive wakefulness syndrome" takes away from the gravity of the situation.	Yes, I have heard about both terms.
10328930072	219977385	2018-11-06 14:11:14	2018-11-06 14:13:39	xxxx					xxxx	I would prefer them to use the term "unresponsive wakefulness syndrome".	Vegetative state sounds somewhat inhuman	Yes, I have heard about the "vegetative state".
10328928777	219977385	2018-11-06 14:11:38	2018-11-06 14:12:48	xxxx					xxxx	I can't see why this should matter.	It is what it is, regardless of the terms they use for the condition.	Yes, I have heard about the "vegetative state".
10328928719	219977385	2018-11-06 14:10:50	2018-11-06 14:12:45	xxxx					xxxx	I can't see why this should matter.		Yes, I have heard about the "vegetative state".
10328928488	219977385	2018-11-06 14:11:52	2018-11-06 14:12:54	xxxx					xxxx	I can't see why this should matter.		Yes, I have heard about the "unresponsive wakefulness syndrome".
10328928486	219977385	2018-11-06 14:10:07	2018-11-06 14:13:02	xxxx					xxxx	I would prefer them to use the term "unresponsive wakefulness syndrome".	doesn't relate the person to vegetables, feels more humane, and is more explanative, though it begs questions regarding what wakefulness really means	Yes, I have heard about the "vegetative state".
10328928388	219977385	2018-11-06 14:11:34	2018-11-06 14:12:37	xxxx					xxxx	I would prefer them to use the term "unresponsive wakefulness syndrome".		Yes, I have heard about the "vegetative state".
10328927908	219977385	2018-11-06 14:10:18	2018-11-06 14:12:21	xxxx					xxxx	I would prefer them to use the term "unresponsive wakefulness syndrome".	I think that "unresponsive wakefulness syndrome" sounds with more empathy and respect to that person	Yes, I have heard about the "vegetative state".
10328926406	219977385	2018-11-06 14:10:15	2018-11-06 14:11:42	xxxx					xxxx	I would prefer them to use the term "unresponsive wakefulness syndrome".	it sounds better	Yes, I have heard about the "vegetative state".
10328925662	219977385	2018-11-06 14:10:34	2018-11-06 14:11:41	xxxx					xxxx	I would prefer them to use the term "unresponsive wakefulness syndrome".		Yes, I have heard about the "vegetative state".
10328925041	219977385	2018-11-06 14:09:53	2018-11-06 14:11:10	xxxx					xxxx	I would prefer them to use the term "unresponsive wakefulness syndrome".	Clinical name sounds more respectful	Yes, I have heard about both terms.
10328922894	219977385	2018-11-06 14:06:51	2018-11-06 14:10:06	xxxx					xxxx	I would prefer them to use the term "vegetative state".		Yes, I have heard about the "vegetative state".
10328922753	219977385	2018-11-06 14:07:15	2018-11-06 14:10:16	xxxx					xxxx	I can't see why this should matter.	If these are both technical or medical terms then I don’t see how they can come across as derogatory.	Yes, I have heard about the "unresponsive wakefulness syndrome".
10328922523	219977385	2018-11-06 14:08:06	2018-11-06 14:09:58	xxxx					xxxx	I would prefer them to use the term "unresponsive wakefulness syndrome".	The first one is more used by the media, so it has more negative feelings attached to it, the second one feels almost as if it had a cure	Yes, I have heard about the "vegetative state".
10328922407	219977385	2018-11-06 14:08:48	2018-11-06 14:10:10	xxxx					xxxx	I would prefer them to use the term "unresponsive wakefulness syndrome".		Yes, I have heard about both terms.
10328922278	219977385	2018-11-06 14:08:57	2018-11-06 14:09:51	xxxx					xxxx	I can't see why this should matter.		No, I have not heard about these terms before.
10328920783	219977385	2018-11-06 14:07:24	2018-11-06 14:09:12	xxxx					xxxx	I would prefer them to use the term "unresponsive wakefulness syndrome".	I don't actually like either term but the second one is marginally better than vegetative state	Yes, I have heard about the "vegetative state".
10328920590	219977385	2018-11-06 14:08:08	2018-11-06 14:09:05	xxxx					xxxx	I would prefer them to use the term "unresponsive wakefulness syndrome".	Vegatative state just sounds weird in my opinion and not very professional. Unresponsive wakefulness syndrome is a lot easier on the ears	Yes, I have heard about both terms.
10328920573	219977385	2018-11-06 14:08:15	2018-11-06 14:09:14	xxxx					xxxx	I would prefer them to use the term "unresponsive wakefulness syndrome".		Yes, I have heard about both terms.
10328919856	219977385	2018-11-06 14:07:32	2018-11-06 14:08:47	xxxx					xxxx	I would prefer them to use the term "vegetative state".	unresponsive wakefulness would make me feel more upset as even though she is unresponsive I would not like the idea she is at all awake	Yes, I have heard about the "vegetative state".
10328918795	219977385	2018-11-06 14:05:07	2018-11-06 14:08:28	xxxx					xxxx	I can't see why this should matter.	Both terms seem inappropriate. The first term is quite crude while the second term is pretentious and quite inaccurate as well (i.e syndrome)	Yes, I have heard about both terms.
10328918775	219977385	2018-11-06 14:07:17	2018-11-06 14:08:46	xxxx					xxxx	I can't see why this should matter.		Yes, I have heard about the "vegetative state".
10328918464	219977385	2018-11-06 14:07:05	2018-11-06 14:08:49	xxxx					xxxx	I would prefer them to use the term "vegetative state".	YES	Yes, I have heard about the "vegetative state".
10328917957	219977385	2018-11-06 14:05:59	2018-11-06 14:08:09	xxxx					xxxx	I would prefer them to use the term "vegetative state".	i think its a phrase more people are familiar with and would understand more easily	Yes, I have heard about the "vegetative state".
10328917817	219977385	2018-11-06 14:07:04	2018-11-06 14:08:48	xxxx					xxxx	I would prefer them to use the term "vegetative state".	YES	Yes, I have heard about the "vegetative state".
10328917757	219977385	2018-11-06 14:05:59	2018-11-06 14:07:56	xxxx					xxxx	I would prefer them to use the term "vegetative state".	it is easier to say	Yes, I have heard about the "vegetative state".
10328917532	219977385	2018-11-06 14:03:30	2018-11-06 14:08:15	xxxx					xxxx	I would prefer them to use the term "unresponsive wakefulness syndrome".	In my opinion the term "vegetative state" sounds more depressing like that the person is brain-dead. After watching (on youtube) some storys about this exact topic i think the second term "unresponsive wakefulness syndrome" sounds more fitting and reasonable term.	Yes, I have heard about the "vegetative state".
10328917232	219977385	2018-11-06 14:07:02	2018-11-06 14:08:33	xxxx					xxxx	I would prefer them to use the term "vegetative state".	YES	Yes, I have heard about the "vegetative state".
10328916697	219977385	2018-11-06 14:06:53	2018-11-06 14:08:19	xxxx					xxxx	I would prefer them to use the term "vegetative state".	YES	Yes, I have heard about the "vegetative state".
10328915505	219977385	2018-11-06 14:02:55	2018-11-06 14:07:21	xxxx					xxxx	I can't see why this should matter.	I get that "unresponsive wakefulness syndrome" might be a more sensitive way to put it for some, but I also think that there's no point sugar-coating something that is inherently depressing and morbid.	Yes, I have heard about the "vegetative state".
10328914565	219977385	2018-11-06 14:04:17	2018-11-06 14:06:39	xxxx					xxxx	I can't see why this should matter.	I cannot comprehend why the term would make any difference to the victim or their loved ones as imagine focus would be on if the victim will recover or get worse	Yes, I have heard about the "vegetative state".
10328914390	219977385	2018-11-06 14:03:55	2018-11-06 14:06:41	xxxx					xxxx	I can't see why this should matter.	No matter what name it receives, the fact is that that person is not	Yes, I have heard about the "vegetative state".
10328913526	219977385	2018-11-06 14:05:13	2018-11-06 14:06:07	xxxx					xxxx	I would prefer them to use the term "unresponsive wakefulness syndrome".	sounds has more dignity	Yes, I have heard about the "vegetative state".
10328913338	219977385	2018-11-06 14:04:58	2018-11-06 14:06:13	xxxx					xxxx	I would prefer them to use the term "vegetative state".		Yes, I have heard about the "vegetative state".
10328912612	219977385	2018-11-06 14:04:34	2018-11-06 14:06:26	xxxx					xxxx	I would prefer them to use the term "unresponsive wakefulness syndrome".	Vegetative state, to me, has negative connotations attached to it. It is descriptive in a way that sounds cruel.	Yes, I have heard about the "vegetative state".
10328912536	219977385	2018-11-06 14:03:37	2018-11-06 14:06:08	xxxx					xxxx	I would prefer them to use the term "unresponsive wakefulness syndrome".	Sounds less demeaning to the patient.	Yes, I have heard about the "vegetative state".
10328912482	219977385	2018-11-06 14:01:27	2018-11-06 14:06:31	xxxx					xxxx	I would prefer them to use the term "vegetative state".		Yes, I have heard about the "vegetative state".
10328912451	219977385	2018-11-06 14:04:34	2018-11-06 14:05:44	xxxx					xxxx	I would prefer them to use the term "unresponsive wakefulness syndrome".		Yes, I have heard about the "vegetative state".
10328912170	219977385	2018-11-06 14:04:20	2018-11-06 14:05:38	xxxx					xxxx	I would prefer them to use the term "vegetative state".	I prefer to face the facts and call things what they are and mean	Yes, I have heard about the "vegetative state".
10328912115	219977385	2018-11-06 14:04:44	2018-11-06 14:05:35	xxxx					xxxx	I would prefer them to use the term "unresponsive wakefulness syndrome".	Sounds more respectable	Yes, I have heard about both terms.
10328911146	219977385	2018-11-06 14:04:08	2018-11-06 14:05:10	xxxx					xxxx	I would prefer them to use the term "unresponsive wakefulness syndrome".	it is more hopeful.	Yes, I have heard about the "vegetative state".
10328910496	219977385	2018-11-06 14:03:42	2018-11-06 14:04:58	xxxx					xxxx	I would prefer them to use the term "unresponsive wakefulness syndrome".	vegetative sounds non human not very pleasant to call anyone that	Yes, I have heard about both terms.
10328910072	219977385	2018-11-06 14:01:56	2018-11-06 14:04:48	xxxx					xxxx	I would prefer them to use the term "unresponsive wakefulness syndrome".		Yes, I have heard about the "vegetative state".
10328908736	219977385	2018-11-06 14:01:05	2018-11-06 14:04:16	xxxx					xxxx	I can't see why this should matter.	I honestly do not see how it would matter if I were in the same state. Both terms mean the same thing, and if it were a loved one in this state I would hope that I had come to terms with the state they are in, and understand that the terms can be used interchangeably.	Yes, I have heard about both terms.
10328908212	219977385	2018-11-06 14:02:22	2018-11-06 14:03:56	xxxx					xxxx	I would prefer them to use the term "unresponsive wakefulness syndrome".	I feel like vegetative state is easier to turn into something of a joke e.g "vegetable". It also does not really sound human enough to describe a person as.	Yes, I have heard about the "vegetative state".
10328907092	219977385	2018-11-06 14:00:48	2018-11-06 14:03:26	xxxx					xxxx	I would prefer them to use the term "unresponsive wakefulness syndrome".	The term vegetable has also been a mocking term in childhood/youth. It does not have nice connotations. It also sounds harsh.	Yes, I have heard about the "vegetative state".
10328906920	219977385	2018-11-06 13:52:31	2018-11-06 14:03:26	xxxx					xxxx	I would prefer them to use the term "unresponsive wakefulness syndrome".	The term unresponsive wakefulness syndrome as it is new may lead to misinterpretations. The vegetative state is already well known and perfectly well interpreted but ... it seems a term with a heavier burden than the other	Yes, I have heard about the "vegetative state".
10328905895	219977385	2018-11-06 14:00:24	2018-11-06 14:02:53	xxxx					xxxx	I would prefer them to use the term "vegetative state".	Although this terminology may seem harsh to some, it is short, precise and easily understood by many people.	Yes, I have heard about the "vegetative state".
10328905589	219977385	2018-11-06 14:01:14	2018-11-06 14:03:02	xxxx					xxxx	I would prefer them to use the term "unresponsive wakefulness syndrome".		Yes, I have heard about the "vegetative state".
10328905338	219977385	2018-11-06 14:02:00	2018-11-06 14:02:33	xxxx					xxxx	I would prefer them to use the term "vegetative state".		Yes, I have heard about the "vegetative state".
10328905334	219977385	2018-11-06 14:00:26	2018-11-06 14:02:42	xxxx					xxxx	I would prefer them to use the term "unresponsive wakefulness syndrome".	the term vegetative seems unkind, and unappealing. makes you think of the worst of the situation. unresponsive seems a little kinder and politer.	Yes, I have heard about both terms.
10328904983	219977385	2018-11-06 14:00:46	2018-11-06 14:02:27	xxxx					xxxx	I would prefer them to use the term "unresponsive wakefulness syndrome".	Vegetative state sounds a bit like describing a vegetable not a human being.	Yes, I have heard about the "vegetative state".
10328904950	219977385	2018-11-06 14:00:54	2018-11-06 14:02:26	xxxx					xxxx	I would prefer them to use the term "unresponsive wakefulness syndrome".	It is kind of a hopeful term, as if the person is still there.	Yes, I have heard about the "vegetative state".
10328904652	219977385	2018-11-06 14:01:36	2018-11-06 14:02:08	xxxx					xxxx	I would prefer them to use the term "unresponsive wakefulness syndrome".
10328904391	219977385	2018-11-06 14:00:06	2018-11-06 14:02:04	xxxx					xxxx	I would prefer them to use the term "unresponsive wakefulness syndrome".	Vegetative state sound more dehumanising and as though it is a 'state' of being, maybe more of a choice than a syndrome. The syndrome explains more about what is actually going on.	Yes, I have heard about the "vegetative state".
10328903886	219977385	2018-11-06 14:00:14	2018-11-06 14:02:13	xxxx					xxxx	I would prefer them to use the term "vegetative state".	Although it might sound a bit more insensive it is simple terminology and I would understand straight away what it means.	Yes, I have heard about the "vegetative state".
10328902934	219977385	2018-11-06 14:00:12	2018-11-06 14:01:28	xxxx					xxxx	I would prefer them to use the term "vegetative state".		Yes, I have heard about the "vegetative state".
10328902484	219977385	2018-11-06 13:59:49	2018-11-06 14:01:29	xxxx					xxxx	I would prefer them to use the term "unresponsive wakefulness syndrome".		Yes, I have heard about both terms.
10328901916	219977385	2018-11-06 13:58:36	2018-11-06 14:01:14	xxxx					xxxx	I would prefer them to use the term "unresponsive wakefulness syndrome".	"Vegetative" to me, sound just the same as when someone says "autistic" or "retarded"; they have negative connotations to me. Instead, they could say "mental disability" because it sounds more technical and... neutral.	Yes, I have heard about the "vegetative state".
10328901235	219977385	2018-11-06 13:58:09	2018-11-06 14:00:52	xxxx					xxxx	I would prefer them to use the term "vegetative state".	I'm not really sensitive so for me it doesn't matter, I personally don't consider the vegetative state as insulting but I can see why others would.	Yes, I have heard about the "vegetative state".
10328900834	219977385	2018-11-06 13:56:36	2018-11-06 14:01:22	xxxx					xxxx	I would prefer them to use the term "unresponsive wakefulness syndrome".	Nie odczłowiecza a tym samym nie sprowadza do przedmiotu	Yes, I have heard about the "vegetative state".
10328899902	219977385	2018-11-06 13:52:58	2018-11-06 14:00:31	xxxx					xxxx	I would prefer them to use the term "unresponsive wakefulness syndrome".	My choice was instinctive. When asked to choose one of the terms, when I read "vegetative state", one of the first things I thought was: if I choose vegetative state I am taking human value from that person. I'm not sure what this means, nor do I know why I thought it that way, but that's what I thought. But the other term, makes me think that the person has a serious illness, nothing more.	Yes, I have heard about the "vegetative state".
10328899405	219977385	2018-11-06 13:58:35	2018-11-06 13:59:55	xxxx					xxxx	I can't see why this should matter.		Yes, I have heard about the "vegetative state".
10328898669	219977385	2018-11-06 13:53:48	2018-11-06 14:00:41	xxxx					xxxx	I would prefer them to use the term "vegetative state".	I think the term "vegetative state" is more immediate. More easy to understand	Yes, I have heard about the "vegetative state".
10328898155	219977385	2018-11-06 13:56:31	2018-11-06 13:59:50	xxxx					xxxx	I would prefer them to use the term "unresponsive wakefulness syndrome".	"Vegetative" is not a decent way to describe anyone. We are all humans, not plants.	Yes, I have heard about both terms.
10328897982	219977385	2018-11-06 13:58:23	2018-11-06 13:59:14	xxxx					xxxx	I would prefer them to use the term "vegetative state".		Yes, I have heard about the "vegetative state".
10328897090	219977385	2018-11-06 13:57:09	2018-11-06 13:59:00	xxxx					xxxx	I can't see why this should matter.		No, I have not heard about these terms before.
10328896031	219977385	2018-11-06 13:51:09	2018-11-06 13:58:16	xxxx					xxxx	I would prefer them to use the term "vegetative state".	I'm not one to police the language of others, though 'vegetative state' is likely more recognisable, so it would have a slight edge for me.	Yes, I have heard about the "vegetative state".
10328895571	219977385	2018-11-06 13:56:41	2018-11-06 13:58:05	xxxx					xxxx	I would prefer them to use the term "unresponsive wakefulness syndrome".	It sounds less cold and more humane to call it by a more medical term	Yes, I have heard about the "vegetative state".
10328894507	219977385	2018-11-06 13:54:54	2018-11-06 13:57:40	xxxx					xxxx	I would prefer them to use the term "unresponsive wakefulness syndrome".	Unresponsive wakefulness syndrome looks more alive to me. Vegetative state sounds like death.	Yes, I have heard about the "vegetative state".
10328893993	219977385	2018-11-06 13:55:33	2018-11-06 13:57:16	xxxx					xxxx	I would prefer them to use the term "unresponsive wakefulness syndrome".	Vegetative state implies that a person is no longer human. Also by using the term syndrome is highlights that this is a medical condition clearly	Yes, I have heard about both terms.
10328892288	219977385	2018-11-06 13:55:42	2018-11-06 13:56:41	xxxx					xxxx	I can't see why this should matter.		Yes, I have heard about both terms.
10328892198	219977385	2018-11-06 13:55:28	2018-11-06 13:56:25	xxxx					xxxx	I can't see why this should matter.	Since they both have the same meaning they are both correct for me	Yes, I have heard about the "vegetative state".
10328892083	219977385	2018-11-06 13:54:38	2018-11-06 13:56:35	xxxx					xxxx	I would prefer them to use the term "unresponsive wakefulness syndrome".	i dont like the sound of vegetative state, it sounds offensive	Yes, I have heard about the "vegetative state".
10328891625	219977385	2018-11-06 13:55:12	2018-11-06 13:56:14	xxxx					xxxx	I would prefer them to use the term "unresponsive wakefulness syndrome".	Seems better as vegetative state may sound disrepctful	Yes, I have heard about the "vegetative state".
10328891182	219977385	2018-11-06 13:54:40	2018-11-06 13:56:03	xxxx					xxxx	I would prefer them to use the term "unresponsive wakefulness syndrome".		Yes, I have heard about the "vegetative state".
10328890812	219977385	2018-11-06 13:52:12	2018-11-06 13:55:51	xxxx					xxxx	I would prefer them to use the term "unresponsive wakefulness syndrome".	Vegetative state sounds awful, permanent - unhuman. The other term ‘unresponsive wakefulness syndrome’ gives impression of hope - like any other medical condition.	Yes, I have heard about the "vegetative state".
10328890494	219977385	2018-11-06 13:54:41	2018-11-06 13:55:47	xxxx					xxxx	I would prefer them to use the term "vegetative state".		Yes, I have heard about the "vegetative state".
10328890490	219977385	2018-11-06 13:52:13	2018-11-06 13:57:24	xxxx					xxxx	I would prefer them to use the term "unresponsive wakefulness syndrome".	the term vegetative state sounds impersonal to me and seems to mean something like the dead.	Yes, I have heard about the "vegetative state".
10328888375	219977385	2018-11-06 13:52:38	2018-11-06 13:54:42	xxxx					xxxx	I would prefer them to use the term "unresponsive wakefulness syndrome".	It's a nicer way to say it for the family to hear.	Yes, I have heard about both terms.
10328886493	219977385	2018-11-06 13:52:16	2018-11-06 13:53:43	xxxx					xxxx	I would prefer them to use the term "unresponsive wakefulness syndrome".	vegetative state seems very dehumanising, and wakefulness is a hopeful word that sounds as if there could be some conscious activity going on. I suppose it gives hope that this is not a permanent state.	Yes, I have heard about the "vegetative state".
10328886173	219977385	2018-11-06 13:52:18	2018-11-06 13:53:30	xxxx					xxxx	I would prefer them to use the term "unresponsive wakefulness syndrome".	I hate the idea of calling someone a vegetable it sounds so old fashioned and quite ignorant.	Yes, I have heard about the "vegetative state".
10328885827	219977385	2018-11-06 13:52:14	2018-11-06 13:53:23	xxxx					xxxx	I would prefer them to use the term "unresponsive wakefulness syndrome".	it more clearly describes the condition	Yes, I have heard about the "vegetative state".
10328885504	219977385	2018-11-06 13:51:06	2018-11-06 13:53:24	xxxx					xxxx	I would prefer them to use the term "unresponsive wakefulness syndrome".		Yes, I have heard about the "vegetative state".
10328885494	219977385	2018-11-06 13:49:46	2018-11-06 13:53:30	xxxx					xxxx	I would prefer them to use the term "unresponsive wakefulness syndrome".	The Vegetative State somehow has a negative connotation for me because it sounds like a negative state of being. The other term has more emphasis on the fact that the person is a awake and only can´t respond.	Yes, I have heard about the "vegetative state".
10328884977	219977385	2018-11-06 13:36:04	2018-11-06 13:53:00	xxxx					xxxx	I would prefer them to use the term "unresponsive wakefulness syndrome".	Vegetative state just sounds awful. It’s really comparing you to inanimate object I wouldn’t want to be classified as that. Even though i cannot move . The unresponsive wakefulness syndrome also just sounds more like a medical term for the condition , no feeling no nothing . So if I had to choose one it would be the latter.	Yes, I have heard about the "vegetative state".
10328884859	219977385	2018-11-06 13:51:56	2018-11-06 13:54:23	xxxx					xxxx	I can't see why this should matter.	Both are not really that offensive and I think they're both correct to use in my opinion.	Yes, I have heard about the "vegetative state".
10328884552	219977385	2018-11-06 13:50:35	2018-11-06 13:52:59	xxxx					xxxx	I would prefer them to use the term "unresponsive wakefulness syndrome".	If patient M is still aware of their surroundings and can still hear others, although they cannot/do not respond; I feel it would be kinder to be referred to in this way. 'Vegetative state' sounds terrible, especially if they can actually hear what is going on. It could be upsetting and frustrating to them.	Yes, I have heard about the "vegetative state".
10328883887	219977385	2018-11-06 13:51:37	2018-11-06 13:52:26	xxxx					xxxx	I can't see why this should matter.		No, I have not heard about these terms before.
10328883370	219977385	2018-11-06 13:51:30	2018-11-06 13:52:08	xxxx					xxxx	I would prefer them to use the term "vegetative state".		Yes, I have heard about both terms.
10328882443	219977385	2018-11-06 13:48:56	2018-11-06 13:52:26	xxxx					xxxx	I would prefer them to use the term "unresponsive wakefulness syndrome".		Yes, I have heard about the "vegetative state".
10328882277	219977385	2018-11-06 13:50:10	2018-11-06 13:51:40	xxxx					xxxx	I can't see why this should matter.	What matter most to me is to understand her condition not as much the name it is given but I couldn't understand how vegetative condition could be disliked by some	Yes, I have heard about the "vegetative state".
10328881677	219977385	2018-11-06 13:50:12	2018-11-06 13:51:28	xxxx					xxxx	I would prefer them to use the term "unresponsive wakefulness syndrome".	As it feels more human in a way and more considerate	Yes, I have heard about the "vegetative state".
10328880370	219977385	2018-11-06 13:43:41	2018-11-06 13:54:21	xxxx					xxxx	I would prefer them to use the term "unresponsive wakefulness syndrome".	I would prefer if they use that term, because it sounds less cruel.	Yes, I have heard about the "vegetative state".
10328880261	219977385	2018-11-06 13:49:07	2018-11-06 13:50:58	xxxx					xxxx	I would prefer them to use the term "unresponsive wakefulness syndrome".	This sounds much kinder especially when talking to family members about there situation	Yes, I have heard about the "vegetative state".
10328879795	219977385	2018-11-06 13:49:12	2018-11-06 13:50:27	xxxx					xxxx	I would prefer them to use the term "unresponsive wakefulness syndrome".		Yes, I have heard about the "vegetative state".
10328879415	219977385	2018-11-06 13:49:27	2018-11-06 13:50:20	xxxx					xxxx	I would prefer them to use the term "unresponsive wakefulness syndrome".		Yes, I have heard about both terms.
10328879372	219977385	2018-11-06 13:47:31	2018-11-06 13:50:34	xxxx					xxxx	I would prefer them to use the term "vegetative state".	unresponsive sounds more negative.	Yes, I have heard about the "vegetative state".
10328879199	219977385	2018-11-06 13:49:06	2018-11-06 13:50:24	xxxx					xxxx	I would prefer them to use the term "vegetative state".		Yes, I have heard about the "vegetative state".
10328878891	219977385	2018-11-06 13:47:14	2018-11-06 13:50:05	xxxx					xxxx	I would prefer them to use the term "vegetative state".	Despite not being the best description it is what I have heard in the past and doesn't make me ask further question. The syndrome description makes me want to ask further questions	Yes, I have heard about the "vegetative state".
10328878752	219977385	2018-11-06 13:48:47	2018-11-06 13:52:23	xxxx					xxxx	I would prefer them to use the term "unresponsive wakefulness syndrome".	It sounds kinder	Yes, I have heard about the "vegetative state".
10328877857	219977385	2018-11-06 13:47:53	2018-11-06 13:49:38	xxxx					xxxx	I would prefer them to use the term "vegetative state".	I would prefer to hear things like they are.	Yes, I have heard about the "vegetative state".
10328877841	219977385	2018-11-06 13:47:20	2018-11-06 13:50:14	xxxx					xxxx	I can't see why this should matter.	I feel that it is a more scientific term to use, but it shouldn't matter because either are correct to say in my opinion and no e are offensive really.	Yes, I have heard about the "vegetative state".
10328876205	219977385	2018-11-06 13:43:09	2018-11-06 13:49:07	xxxx					xxxx	I would prefer them to use the term "unresponsive wakefulness syndrome".	Vegetative state maybe is a term that describes that situation but it can hurt the closest persons to this patient. Also I wouldn't like to hear anyone call a beloved one (or me) like this. And at the end plants are responsive in many kind of things in different ways. I can not see any real evidence that compares those two parameters (plant & patient).	Yes, I have heard about both terms.
10328875850	219977385	2018-11-06 13:47:36	2018-11-06 13:48:33	xxxx					xxxx	I can't see why this should matter.	I don't feel like neither of them is pejorative, so I would not mind, and I don't particularly like eufemisms	Yes, I have heard about the "vegetative state".
10328875645	219977385	2018-11-06 13:46:51	2018-11-06 13:48:27	xxxx					xxxx	I would prefer them to use the term "vegetative state".		Yes, I have heard about the "vegetative state".
10328875301	219977385	2018-11-06 13:46:17	2018-11-06 13:48:59	xxxx					xxxx	I would prefer them to use the term "unresponsive wakefulness syndrome".	It's more kindly and more appreciated by parents	Yes, I have heard about the "vegetative state".
10328874691	219977385	2018-11-06 13:46:17	2018-11-06 13:48:37	xxxx					xxxx	I would prefer them to use the term "unresponsive wakefulness syndrome".	It is a more humane term than the other one which indicates that the patient is a “vegetable”	Yes, I have heard about the "vegetative state".
10328874548	219977385	2018-11-06 13:47:07	2018-11-06 13:49:21	xxxx					xxxx	I would prefer them to use the term "vegetative state".	YES	Yes, I have heard about the "vegetative state".
10328874140	219977385	2018-11-06 13:46:01	2018-11-06 13:48:22	xxxx					xxxx	I would prefer them to use the term "vegetative state".	Medical conditions should be explained by using short and simple terms.
10328873530	219977385	2018-11-06 13:41:29	2018-11-06 13:48:01	xxxx					xxxx	I would prefer them to use the term "unresponsive wakefulness syndrome".	Unlike unresponsive wakefulness syndrome, vegetative state feels like there is no separation between the person and the condition and that the person is the condition.	Yes, I have heard about the "vegetative state".
10328873104	219977385	2018-11-06 13:46:44	2018-11-06 13:47:21	xxxx					xxxx	I would prefer them to use the term "unresponsive wakefulness syndrome".		Yes, I have heard about both terms.
10328872626	219977385	2018-11-06 13:45:54	2018-11-06 13:47:01	xxxx					xxxx	I would prefer them to use the term "unresponsive wakefulness syndrome".		Yes, I have heard about the "vegetative state".
10328872432	219977385	2018-11-06 13:43:33	2018-11-06 13:47:21	xxxx					xxxx	I would prefer them to use the term "unresponsive wakefulness syndrome".	Vegetative state sounds flat,no hope,like saying Somone is a potato. It’s a very negative label to put on Somone ,	Yes, I have heard about the "vegetative state".
10328872286	219977385	2018-11-06 13:45:42	2018-11-06 13:47:18	xxxx					xxxx	I would prefer them to use the term "unresponsive wakefulness syndrome".		Yes, I have heard about the "vegetative state".
10328871219	219977385	2018-11-06 13:43:49	2018-11-06 13:46:30	xxxx					xxxx	I would prefer them to use the term "unresponsive wakefulness syndrome".	i think that the "unresponsive wakefulness syndrome" has an emotionally weaker impact	Yes, I have heard about the "vegetative state".
10328871164	219977385	2018-11-06 13:44:44	2018-11-06 13:46:17	xxxx					xxxx	I would prefer them to use the term "unresponsive wakefulness syndrome".	This seems a more polite and caring way of describing the patient's condition.	Yes, I have heard about the "vegetative state".
10328870434	219977385	2018-11-06 13:42:21	2018-11-06 13:46:03	xxxx					xxxx	I would prefer them to use the term "unresponsive wakefulness syndrome".	vegetative state sounds like if you are a vegetable. The other term is more scientific	Yes, I have heard about the "vegetative state".
10328870377	219977385	2018-11-06 13:44:16	2018-11-06 13:46:24	xxxx					xxxx	I would prefer them to use the term "vegetative state".		Yes, I have heard about the "vegetative state".
10328869206	219977385	2018-11-06 13:44:00	2018-11-06 13:45:24	xxxx					xxxx	I would prefer them to use the term "unresponsive wakefulness syndrome".		Yes, I have heard about the "unresponsive wakefulness syndrome".
10328868710	219977385	2018-11-06 13:43:43	2018-11-06 13:45:12	xxxx					xxxx	I would prefer them to use the term "unresponsive wakefulness syndrome".		Yes, I have heard about the "vegetative state".
10328867976	219977385	2018-11-06 13:42:25	2018-11-06 13:44:48	xxxx					xxxx	I would prefer them to use the term "unresponsive wakefulness syndrome".	I would prefer this option because it sounds more "human", comparing a human being with a vegetable is just unacceptable	Yes, I have heard about the "vegetative state".
10328867351	219977385	2018-11-06 13:43:08	2018-11-06 13:44:42	xxxx					xxxx	I would prefer them to use the term "unresponsive wakefulness syndrome".	If it was me I would not mind which, but if it was someone I loved vegetative state would upset me more than the other one.	Yes, I have heard about both terms.
10328867052	219977385	2018-11-06 13:42:52	2018-11-06 13:44:16	xxxx					xxxx	I would prefer them to use the term "unresponsive wakefulness syndrome".	using the term vegetative state just doesnt seem nice	Yes, I have heard about the "vegetative state".
10328866523	219977385	2018-11-06 13:42:56	2018-11-06 13:43:58	xxxx					xxxx	I can't see why this should matter.		Yes, I have heard about both terms.
10328866513	219977385	2018-11-06 13:40:16	2018-11-06 13:43:57	xxxx					xxxx	I can't see why this should matter.	In my opinion people give too much importance to the terms. Personally I see it as an attempt to disguise the reality.	Yes, I have heard about the "vegetative state".
10328865411	219977385	2018-11-06 13:42:22	2018-11-06 13:43:23	xxxx					xxxx	I would prefer them to use the term "unresponsive wakefulness syndrome".	Because 'vegetative state' sounds and feels hurtful when it concerns a loved one	Yes, I have heard about the "vegetative state".
10328865347	219977385	2018-11-06 13:42:09	2018-11-06 13:43:21	xxxx					xxxx	I would prefer them to use the term "unresponsive wakefulness syndrome".		Yes, I have heard about both terms.
10328864227	219977385	2018-11-06 13:42:01	2018-11-06 13:43:03	xxxx					xxxx	I would prefer them to use the term "unresponsive wakefulness syndrome".		Yes, I have heard about both terms.
10328863191	219977385	2018-11-06 13:38:30	2018-11-06 13:42:15	xxxx					xxxx	I would prefer them to use the term "unresponsive wakefulness syndrome".	Vegetative state implies the patient is a vegetable, which is not so nice.	Yes, I have heard about the "vegetative state".
10328863153	219977385	2018-11-06 13:41:22	2018-11-06 13:42:16	xxxx					xxxx	I would prefer them to use the term "unresponsive wakefulness syndrome".		Yes, I have heard about both terms.
10328862703	219977385	2018-11-06 13:41:23	2018-11-06 13:41:58	xxxx					xxxx	I would prefer them to use the term "unresponsive wakefulness syndrome".		Yes, I have heard about both terms.
10328862341	219977385	2018-11-06 13:40:19	2018-11-06 13:42:34	xxxx					xxxx	I would prefer them to use the term "unresponsive wakefulness syndrome".	Less negative which could lead to judgements being made	Yes, I have heard about both terms.
10328861675	219977385	2018-11-06 13:40:28	2018-11-06 13:41:40	xxxx					xxxx	I can't see why this should matter.	Changing the name doesn't necessarily result in a change of attitudes.	Yes, I have heard about the "vegetative state".
10328861293	219977385	2018-11-06 13:39:26	2018-11-06 13:41:14	xxxx					xxxx	I would prefer them to use the term "unresponsive wakefulness syndrome".	It doesn’t sound as negative as ‘vegetative state’.	Yes, I have heard about the "vegetative state".
10328860983	219977385	2018-11-06 13:39:27	2018-11-06 13:41:11	xxxx					xxxx	I would prefer them to use the term "unresponsive wakefulness syndrome".	The first option suggests a human is now a vegetable	Yes, I have heard about both terms.
10328859488	219977385	2018-11-06 13:33:41	2018-11-06 13:40:45	xxxx					xxxx	I would prefer them to use the term "unresponsive wakefulness syndrome".	it's more delicate	No, I have not heard about these terms before.
10328859332	219977385	2018-11-06 13:38:49	2018-11-06 13:40:35	xxxx					xxxx	I would prefer them to use the term "vegetative state".	unresponsive wakefulness syndrome sounds overdramatic and made up	Yes, I have heard about the "vegetative state".
10328858710	219977385	2018-11-06 13:37:55	2018-11-06 13:40:01	xxxx					xxxx	I would prefer them to use the term "unresponsive wakefulness syndrome".	It seems less hurtful to have a loved one referred to as unresponsive wakefulness syndrome than vegetative state	Yes, I have heard about the "vegetative state".
10328858501	219977385	2018-11-06 13:37:47	2018-11-06 13:39:53	xxxx					xxxx	I would prefer them to use the term "unresponsive wakefulness syndrome".	sounds more like a medical condition, but I would not give much attention to it any way	Yes, I have heard about the "vegetative state".
10328857758	219977385	2018-11-06 13:38:19	2018-11-06 13:39:34	xxxx					xxxx	I would prefer them to use the term "vegetative state".	YES	Yes, I have heard about the "vegetative state".
10328856053	219977385	2018-11-06 13:36:15	2018-11-06 13:38:54	xxxx					xxxx	I would prefer them to use the term "unresponsive wakefulness syndrome".	Sounds better.	Yes, I have heard about the "vegetative state".
10328854798	219977385	2018-11-06 13:35:38	2018-11-06 13:38:28	xxxx					xxxx	I would prefer them to use the term "unresponsive wakefulness syndrome".	vegetative state is very hard	Yes, I have heard about the "vegetative state".
10328853353	219977385	2018-11-06 13:33:27	2018-11-06 13:38:17	xxxx					xxxx	I would prefer them to use the term "vegetative state".	It's the most commonly know and recognised term. Giving it another, maybe more medical sounding term doesn't change the situation.	Yes, I have heard about the "vegetative state".
10328852101	219977385	2018-11-06 13:34:05	2018-11-06 13:40:24	xxxx					xxxx	I would prefer them to use the term "unresponsive wakefulness syndrome".	I wouldn’t like to think as a loved one as a vegetable. Vegetables turn to mush and degrade. I’d prefer to not have that image in my head.	Yes, I have heard about the "vegetative state".
10328851863	219977385	2018-11-06 13:35:38	2018-11-06 13:36:12	xxxx					xxxx	I would prefer them to use the term "vegetative state".	People know what vegetative state means.	Yes, I have heard about the "vegetative state".
10328851406	219977385	2018-11-06 13:33:32	2018-11-06 13:36:05	xxxx					xxxx	I would prefer them to use the term "vegetative state".	quicker to say although a little undignified, would lead to less explanation of the semantics of the name of the condition rather than focusing on the person	Yes, I have heard about the "vegetative state".
10328851068	219977385	2018-11-06 13:34:38	2018-11-06 13:35:45	xxxx					xxxx	I can't see why this should matter.		No, I have not heard about these terms before.
10328850023	219977385	2018-11-06 13:33:04	2018-11-06 13:35:23	xxxx					xxxx	I would prefer them to use the term "unresponsive wakefulness syndrome".		No, I have not heard about these terms before.
10328847798	219977385	2018-11-06 13:31:32	2018-11-06 13:35:13	xxxx					xxxx	I would prefer them to use the term "unresponsive wakefulness syndrome".	beccause ,the vegetative state its to hard to asimilate	Yes, I have heard about the "vegetative state".
10328846432	219977385	2018-11-06 13:31:34	2018-11-06 13:33:18	xxxx					xxxx	I would prefer them to use the term "vegetative state".		Yes, I have heard about the "vegetative state".
10328846072	219977385	2018-11-06 13:31:41	2018-11-06 13:33:09	xxxx					xxxx	I would prefer them to use the term "unresponsive wakefulness syndrome".	Sounds more positive	Yes, I have heard about the "vegetative state".
10328845044	219977385	2018-11-06 13:30:57	2018-11-06 13:32:34	xxxx					xxxx	I can't see why this should matter.	The way doctors talk about the disease will not change a thing.	Yes, I have heard about both terms.
10328844382	219977385	2018-11-06 13:30:27	2018-11-06 13:32:15	xxxx					xxxx	I can't see why this should matter.	In my opinion, the word doesn't really matter because the problem is the same	Yes, I have heard about the "vegetative state".
10328843772	219977385	2018-11-06 13:29:48	2018-11-06 13:31:53	xxxx					xxxx	I would prefer them to use the term "unresponsive wakefulness syndrome".	More 'human' sounding	Yes, I have heard about the "vegetative state".
10328841925	219977385	2018-11-06 13:27:16	2018-11-06 13:31:26	xxxx					xxxx	I can't see why this should matter.	I am ok with either term but will say that I think vegetative state seems a bit insensitive, I'm still ok with it being everyone knows what the term means.	Yes, I have heard about both terms.
10328840733	219977385	2018-11-06 13:28:40	2018-11-06 13:30:22	xxxx					xxxx	I would prefer them to use the term "vegetative state".	State makes it sound like it's just a short term state whereas syndrome feels like a longer term permanent problem.	Yes, I have heard about the "vegetative state".
10328838641	219977385	2018-11-06 13:27:48	2018-11-06 13:29:09	xxxx					xxxx	I would prefer them to use the term "vegetative state".		Yes, I have heard about the "vegetative state".
10328837486	219977385	2018-11-06 13:25:21	2018-11-06 13:29:03	xxxx					xxxx	I can't see why this should matter.	I think both terms could be used	Yes, I have heard about both terms.
10328836500	219977385	2018-11-06 13:26:28	2018-11-06 13:28:18	xxxx					xxxx	I can't see why this should matter.		Yes, I have heard about the "vegetative state".
10328836284	219977385	2018-11-06 13:25:51	2018-11-06 13:27:51	xxxx					xxxx	I would prefer them to use the term "unresponsive wakefulness syndrome".	I don't like people to be spoken about as vegetables.despite the condition.	Yes, I have heard about the "vegetative state".
10328835528	219977385	2018-11-06 13:24:58	2018-11-06 13:27:13	xxxx					xxxx	I would prefer them to use the term "unresponsive wakefulness syndrome".	Vegetative state is rude. People are not vegetables.
10328835111	219977385	2018-11-06 13:25:21	2018-11-06 13:27:11	xxxx					xxxx	I would prefer them to use the term "unresponsive wakefulness syndrome".	I feel my option offers both more respect to the patient as a human being despite their condition but also hope that perhaps something is still working in there despite no outward signals.	Yes, I have heard about the "vegetative state".
10328834624	219977385	2018-11-06 13:26:18	2018-11-06 13:26:48	xxxx					xxxx	I can't see why this should matter.		No, I have not heard about these terms before.
10328833402	219977385	2018-11-06 13:22:53	2018-11-06 13:26:19	xxxx					xxxx	I would prefer them to use the term "vegetative state".	vegetative implies vegetable but in the medical field, no one is trying to offend - its purely a medical term.	Yes, I have heard about both terms.
10328832344	219977385	2018-11-06 13:23:03	2018-11-06 13:26:17	xxxx					xxxx	I would prefer them to use the term "unresponsive wakefulness syndrome".	Vegetative state sounds cruel like you are calling them a vegetable an inanimate object when they are a person with a medical condition. My answer best fits the term for a medical condition	Yes, I have heard about both terms.
10328831988	219977385	2018-11-06 13:22:21	2018-11-06 13:25:24	xxxx					xxxx	I would prefer them to use the term "unresponsive wakefulness syndrome".	The term "vegetative state" has negative connotations, in my opinion. Slang terminology has developed to make certain terms of phrase seem insulting. "Unresponsive wakefullness syndrome" also comes across as more sympathetic to both patient and family.	Yes, I have heard about the "vegetative state".
10328831135	219977385	2018-11-06 13:23:14	2018-11-06 13:24:54	xxxx					xxxx	I can't see why this should matter.	I would care more about the state of the sick person than the word used to describe him/her.	Yes, I have heard about the "vegetative state".
10328829933	219977385	2018-11-06 13:22:00	2018-11-06 13:24:28	xxxx					xxxx	I would prefer them to use the term "unresponsive wakefulness syndrome".	it sounds better than the vegetative state, it gives hope.	Yes, I have heard about both terms.
10328829395	219977385	2018-11-06 13:21:21	2018-11-06 13:25:20	xxxx					xxxx	I can't see why this should matter.	Both mean the same thing and though one is emotionally a more preferable word, I feel that it is perhaps it is a bit wordy and deliberately sensitive. I feel that if this was my loved one I wouldn't be personally offended by 'vegetative state'.	Yes, I have heard about the "vegetative state".
10328829316	219977385	2018-11-06 13:16:27	2018-11-06 13:24:08	xxxx					xxxx	I would prefer them to use the term "unresponsive wakefulness syndrome".	In a such drastic moments, its better to answer straight. First one sounds like plant	Yes, I have heard about both terms.
10328829193	219977385	2018-11-06 13:22:36	2018-11-06 13:24:03	xxxx					xxxx	I would prefer them to use the term "vegetative state".		Yes, I have heard about the "vegetative state".
10328828993	219977385	2018-11-06 13:21:02	2018-11-06 13:23:42	xxxx					xxxx	I would prefer them to use the term "unresponsive wakefulness syndrome".	vegetative state sort of sounds like vegetable which is often equated to laziness- these people can't help what is happening to their body. Although it is a long name perhaps it could be shorter.	Yes, I have heard about the "vegetative state".
10328828690	219977385	2018-11-06 13:21:20	2018-11-06 13:24:04	xxxx					xxxx	I would prefer them to use the term "unresponsive wakefulness syndrome".	I don't like term "vegetative state" because it's rude to call that a human being, I would rather prefer "unresponsive wakefulness syndrome".	Yes, I have heard about the "vegetative state".
10328827809	219977385	2018-11-06 13:21:23	2018-11-06 13:23:20	xxxx					xxxx	I would prefer them to use the term "unresponsive wakefulness syndrome".		Yes, I have heard about the "vegetative state".
10328827218	219977385	2018-11-06 13:21:21	2018-11-06 13:22:50	xxxx					xxxx	I would prefer them to use the term "unresponsive wakefulness syndrome".	Vegetative state has a negative connotation	Yes, I have heard about the "vegetative state".
10328826200	219977385	2018-11-06 13:20:23	2018-11-06 13:22:10	xxxx					xxxx	I would prefer them to use the term "vegetative state".		Yes, I have heard about the "vegetative state".
10328826161	219977385	2018-11-06 13:19:48	2018-11-06 13:22:07	xxxx					xxxx	I would prefer them to use the term "vegetative state".	because is more direct and understandable	Yes, I have heard about the "vegetative state".
10328825396	219977385	2018-11-06 13:19:24	2018-11-06 13:22:22	xxxx					xxxx	I would prefer them to use the term "unresponsive wakefulness syndrome".	I know the meaning of the word 'vegetative', but it still sounds primitive and degrading to me in this context.	Yes, I have heard about the "vegetative state".
10328825358	219977385	2018-11-06 13:15:59	2018-11-06 13:26:51	xxxx					xxxx	I would prefer them to use the term "unresponsive wakefulness syndrome".	As her eyes are open, this seems to fit better.	Yes, I have heard about the "vegetative state".
10328819945	219977385	2018-11-06 13:17:40	2018-11-06 13:18:41	xxxx					xxxx	I would prefer them to use the term "vegetative state".	It's less of a mouth full	Yes, I have heard about the "vegetative state".
10328819711	219977385	2018-11-06 13:14:48	2018-11-06 13:19:34	xxxx					xxxx	I would prefer them to use the term "unresponsive wakefulness syndrome".	I just think the term 'vegetative state' de-humanises that person.	Yes, I have heard about the "vegetative state".
10328818634	219977385	2018-11-06 13:16:10	2018-11-06 13:18:48	xxxx					xxxx	I would prefer them to use the term "unresponsive wakefulness syndrome".	It provides more information and sounds kinder.	Yes, I have heard about the "vegetative state".
10328818233	219977385	2018-11-06 13:15:58	2018-11-06 13:17:55	xxxx					xxxx	I would prefer them to use the term "vegetative state".	i am nathing	Yes, I have heard about both terms.
10328817078	219977385	2018-11-06 13:15:26	2018-11-06 13:17:16	xxxx					xxxx	I would prefer them to use the term "unresponsive wakefulness syndrome".	Negative associations with vegetative state, most likely created from media/film references to the term. UWS is longer, but seems less derogatory.	Yes, I have heard about the "vegetative state".
10328816972	219977385	2018-11-06 13:15:16	2018-11-06 13:17:02	xxxx					xxxx	I would prefer them to use the term "unresponsive wakefulness syndrome".		No, I have not heard about these terms before.
10328815490	219977385	2018-11-06 13:15:09	2018-11-06 13:16:07	xxxx					xxxx	I would prefer them to use the term "unresponsive wakefulness syndrome".		Yes, I have heard about the "vegetative state".
10328815315	219977385	2018-11-06 13:11:40	2018-11-06 13:16:33	xxxx					xxxx	I would prefer them to use the term "unresponsive wakefulness syndrome".	I don’t like the term vegetative state as it sounds both unprofessional and can be upsetting when we hear it in regards to the ones we have emotional connection with. Also it is more direct and hence more humiliating.	Yes, I have heard about both terms.
10328815202	219977385	2018-11-06 13:13:00	2018-11-06 13:16:06	xxxx					xxxx	I would prefer them to use the term "unresponsive wakefulness syndrome".	vegetative state sounds like something someone in hospital would have, this person is in a nursing home	Yes, I have heard about the "vegetative state".
10328814850	219977385	2018-11-06 13:13:24	2018-11-06 13:16:13	xxxx					xxxx	I would prefer them to use the term "vegetative state".	I would know immediately what it was.	Yes, I have heard about the "vegetative state".
10328814742	219977385	2018-11-06 13:12:57	2018-11-06 13:16:21	xxxx					xxxx	I would prefer them to use the term "vegetative state".	More commonly known, I'm familiar to the term	Yes, I have heard about both terms.
10328814604	219977385	2018-11-06 13:14:21	2018-11-06 13:15:46	xxxx					xxxx	I would prefer them to use the term "unresponsive wakefulness syndrome".	Because vegetative state has a history of stigmatisation.	Yes, I have heard about both terms.
10328813651	219977385	2018-11-06 13:13:43	2018-11-06 13:15:04	xxxx					xxxx	I would prefer them to use the term "unresponsive wakefulness syndrome".	The term is more explanatory in nature without relying on association on assumption.	Yes, I have heard about the "vegetative state".
10328811512	219977385	2018-11-06 13:12:53	2018-11-06 13:13:52	xxxx					xxxx	I would prefer them to use the term "unresponsive wakefulness syndrome".	Makes them sound less of a vegetable.	Yes, I have heard about the "vegetative state".
10328811468	219977385	2018-11-06 13:12:42	2018-11-06 13:14:16	xxxx					xxxx	I would prefer them to use the term "vegetative state".		Yes, I have heard about the "vegetative state".
10328811058	219977385	2018-11-06 13:12:06	2018-11-06 13:13:57	xxxx					xxxx	I would prefer them to use the term "unresponsive wakefulness syndrome".	Vegetative sounds very lifeless. When explaining someone it is important to not hurt their feelings with these kinds of expressions	Yes, I have heard about the "vegetative state".
10328810715	219977385	2018-11-06 13:12:32	2018-11-06 13:13:24	xxxx					xxxx	I would prefer them to use the term "unresponsive wakefulness syndrome".		Yes, I have heard about the "vegetative state".
10328809223	219977385	2018-11-06 13:10:24	2018-11-06 13:15:11	xxxx					xxxx	I would prefer them to use the term "unresponsive wakefulness syndrome".	Vegative sounds more offensive and therefor i wouldnt wish to be descirbed in this way nor would i say somebody is in a vegative state	Yes, I have heard about both terms.
10328808746	219977385	2018-11-06 13:11:24	2018-11-06 13:12:48	xxxx					xxxx	I would prefer them to use the term "unresponsive wakefulness syndrome".		Yes, I have heard about the "vegetative state".
10328808510	219977385	2018-11-06 13:09:43	2018-11-06 13:12:06	xxxx					xxxx	I can't see why this should matter.	The term used doesn't really change the fact that a loved one is gone.	Yes, I have heard about the "vegetative state".
10328808141	219977385	2018-11-06 13:09:50	2018-11-06 13:11:52	xxxx					xxxx	I would prefer them to use the term "unresponsive wakefulness syndrome".	I believe the term unresponsive wakefulness syndrome gives the patient more dignity.	Yes, I have heard about both terms.
10328806679	219977385	2018-11-06 13:08:59	2018-11-06 13:11:50	xxxx					xxxx	I would prefer them to use the term "vegetative state".	I have always used this term.	Yes, I have heard about the "vegetative state".
10328805340	219977385	2018-11-06 13:07:09	2018-11-06 13:10:46	xxxx					xxxx	I would prefer them to use the term "vegetative state".	It’s saunds better	Yes, I have heard about the "vegetative state".
10328804205	219977385	2018-11-06 13:08:39	2018-11-06 13:09:40	xxxx					xxxx	I can't see why this should matter.		Yes, I have heard about the "vegetative state".
10328803676	219977385	2018-11-06 13:07:10	2018-11-06 13:09:22	xxxx					xxxx	I would prefer them to use the term "vegetative state".		Yes, I have heard about the "vegetative state".
10328802871	219977385	2018-11-06 13:06:59	2018-11-06 13:08:47	xxxx					xxxx	I can't see why this should matter.	The name does not matter and will not alter the state of the patient.	Yes, I have heard about the "vegetative state".
10328802694	219977385	2018-11-06 13:07:28	2018-11-06 13:08:43	xxxx					xxxx	I would prefer them to use the term "unresponsive wakefulness syndrome".		Yes, I have heard about the "vegetative state".
10328802444	219977385	2018-11-06 13:06:32	2018-11-06 13:08:46	xxxx					xxxx	I would prefer them to use the term "vegetative state".	I think the term "vegetative state" is more well known than the term "unresponsive wakefulness syndrome". I would feel more comfortable with that term.	Yes, I have heard about the "vegetative state".
10328802148	219977385	2018-11-06 13:04:42	2018-11-06 13:08:32	xxxx					xxxx	I can't see why this should matter.		Yes, I have heard about the "vegetative state".
10328801767	219977385	2018-11-06 13:06:41	2018-11-06 13:08:25	xxxx					xxxx	I would prefer them to use the term "vegetative state".	Syndrome makes any medical condition sound really bad	Yes, I have heard about the "vegetative state".
10328800960	219977385	2018-11-06 13:05:18	2018-11-06 13:07:46	xxxx					xxxx	I can't see why this should matter.	I feel like it’s a little too PC culture. I understand why the question would need to be brought up. I’d be okay with the term being used around my own loved ones.	Yes, I have heard about the "vegetative state".
10328799340	219977385	2018-11-06 13:05:31	2018-11-06 13:06:37	xxxx					xxxx	I would prefer them to use the term "unresponsive wakefulness syndrome".	Vegetative state, suggests she is like a vegetable- there but lifeless and incapable to do anything which isn’t nice
10328797332	219977385	2018-11-06 13:04:19	2018-11-06 13:05:42	xxxx					xxxx	I would prefer them to use the term "unresponsive wakefulness syndrome".		Yes, I have heard about the "vegetative state".
10328797044	219977385	2018-11-06 13:02:24	2018-11-06 13:05:37	xxxx					xxxx	I would prefer them to use the term "unresponsive wakefulness syndrome".	The word "vegetative" has a very negative connotation, and I would *not* want this term applied to either myself or a loved one.	Yes, I have heard about both terms.
10328796755	219977385	2018-11-06 13:04:19	2018-11-06 13:05:12	xxxx					xxxx	I would prefer them to use the term "unresponsive wakefulness syndrome".		Yes, I have heard about the "vegetative state".
10328795180	219977385	2018-11-06 13:01:31	2018-11-06 13:04:56	xxxx					xxxx	I would prefer them to use the term "unresponsive wakefulness syndrome".	Being in a 'vegetative state' makes me think of being thought of as a vegetable. Quite a disrespectful saying. I may not be responsive in any way but I am still a person and would like to be respected	Yes, I have heard about the "vegetative state".
10328794888	219977385	2018-11-06 12:59:36	2018-11-06 13:04:16	xxxx					xxxx	I would prefer them to use the term "unresponsive wakefulness syndrome".	Maybe this person is not the same but term "vegatative state" is really hurtful. It's just a condition and it should be name like that.	Yes, I have heard about the "vegetative state".
10328794760	219977385	2018-11-06 13:03:19	2018-11-06 13:04:09	xxxx					xxxx	I would prefer them to use the term "unresponsive wakefulness syndrome".		Yes, I have heard about both terms.
10328794534	219977385	2018-11-06 13:02:12	2018-11-06 13:04:06	xxxx					xxxx	I would prefer them to use the term "unresponsive wakefulness syndrome".	The vegetative state sounds unethical and mean.	Yes, I have heard about the "vegetative state".
10328793767	219977385	2018-11-06 13:02:19	2018-11-06 13:03:33	xxxx					xxxx	I would prefer them to use the term "vegetative state".		Yes, I have heard about both terms.
10328792186	219977385	2018-11-06 13:00:22	2018-11-06 13:03:37	xxxx					xxxx	I would prefer them to use the term "unresponsive wakefulness syndrome".		Yes, I have heard about the "vegetative state".
10328791027	219977385	2018-11-06 12:57:50	2018-11-06 13:02:40	xxxx					xxxx	I would prefer them to use the term "vegetative state".	Vegetative state seems more friendly and understandable for average person.	Yes, I have heard about both terms.
10328790758	219977385	2018-11-06 12:59:01	2018-11-06 13:01:47	xxxx					xxxx	I would prefer them to use the term "vegetative state".		Yes, I have heard about the "vegetative state".
10328787197	219977385	2018-11-06 12:57:54	2018-11-06 12:59:37	xxxx					xxxx	I would prefer them to use the term "unresponsive wakefulness syndrome".	This option is less hurtful for the family.	Yes, I have heard about the "vegetative state".
10328786557	219977385	2018-11-06 12:54:54	2018-11-06 13:00:44	xxxx					xxxx	I would prefer them to use the term "unresponsive wakefulness syndrome".	Unresponsive wakefulness syndrome seems appropriate as it recognises that the patient is infact awake. I believe it is a much more humane way of explaining the condition of the patient and the word “syndrome” keeps the condition medical. Vegetative state however sounds harsher to share with closed ones, and also puts a bit of uncertainty over the patient’s condition (with the use of the word “sta…	No, I have not heard about these terms before.
10328786459	219977385	2018-11-06 12:57:43	2018-11-06 12:59:21	xxxx					xxxx	I would prefer them to use the term "vegetative state".	Although it's a little more cutting, I think it helps to avoid a longer, further explanation of the issues.	Yes, I have heard about the "vegetative state".
10328785868	219977385	2018-11-06 12:57:18	2018-11-06 12:59:37	xxxx					xxxx	I would prefer them to use the term "unresponsive wakefulness syndrome".	Vegetative state sounds way too harsh in my opinion. UWS sounds more like a medical and professional term.	Yes, I have heard about the "vegetative state".
10328784718	219977385	2018-11-06 12:56:50	2018-11-06 12:58:08	xxxx					xxxx	I would prefer them to use the term "vegetative state".	I think that is a term more common for people	Yes, I have heard about the "vegetative state".
10328784705	219977385	2018-11-06 12:55:27	2018-11-06 13:00:03	xxxx					xxxx	I would prefer them to use the term "unresponsive wakefulness syndrome".	It sounds more caring. It does not sound demeaning.	Yes, I have heard about the "vegetative state".
10328784634	219977385	2018-11-06 12:56:04	2018-11-06 12:58:24	xxxx					xxxx	I can't see why this should matter.	I think the choice of words of a professional wouldn't be one of my priorities in that kind of situation	Yes, I have heard about the "vegetative state".
10328784590	219977385	2018-11-06 12:56:03	2018-11-06 12:59:09	xxxx					xxxx	I can't see why this should matter.	Either describe same thing	Yes, I have heard about the "vegetative state".
10328782698	219977385	2018-11-06 12:55:05	2018-11-06 12:56:49	xxxx					xxxx	I would prefer them to use the term "unresponsive wakefulness syndrome".	Too much badness said around vegetative, ie being a cabbage, hateful comments	Yes, I have heard about the "vegetative state".
10328782265	219977385	2018-11-06 12:53:03	2018-11-06 12:56:35	xxxx					xxxx	I would prefer them to use the term "vegetative state".	I think I would preffer Vegetative State because Uunsesponsi Wakefulness Syndrome might be confusing and give me false hopes.	Yes, I have heard about the "vegetative state".
10328782126	219977385	2018-11-06 12:55:09	2018-11-06 12:56:43	xxxx					xxxx	I would prefer them to use the term "unresponsive wakefulness syndrome".	Végétative state for me is associated with the term ‘vegetable’ for people in comas, which I feel is very distasteful	Yes, I have heard about the "vegetative state".
10328781404	219977385	2018-11-06 12:54:05	2018-11-06 12:55:54	xxxx					xxxx	I would prefer them to use the term "unresponsive wakefulness syndrome".	Vegetative sounds very demeaning
10328780939	219977385	2018-11-06 12:52:12	2018-11-06 12:56:42	xxxx					xxxx	I can't see why this should matter.	I think the name is not relevant. It is a very ungrateful state of health and people should not be disgusted by the name given....	Yes, I have heard about the "vegetative state".
10328780002	219977385	2018-11-06 12:53:12	2018-11-06 13:01:24	xxxx					xxxx	I would prefer them to use the term "unresponsive wakefulness syndrome".		No, I have not heard about these terms before.
10328779272	219977385	2018-11-06 12:53:05	2018-11-06 12:54:42	xxxx					xxxx	I would prefer them to use the term "vegetative state".	wakefulness is not a word that means anything to me. Vegetative state means something to me	Yes, I have heard about the "vegetative state".
10328776498	219977385	2018-11-06 12:51:37	2018-11-06 12:53:17	xxxx					xxxx	I would prefer them to use the term "unresponsive wakefulness syndrome".	Vegetative state sounds slightly demeaning	Yes, I have heard about the "vegetative state".
10328774677	219977385	2018-11-06 12:47:53	2018-11-06 12:52:18	xxxx					xxxx	I would prefer them to use the term "unresponsive wakefulness syndrome".	Because if I am in love with her, I will not like to use “vegetative” as it is related to vegetable.	Yes, I have heard about the "vegetative state".
10328774520	219977385	2018-11-06 12:50:17	2018-11-06 12:51:45	xxxx					xxxx	I would prefer them to use the term "unresponsive wakefulness syndrome".	vegitative state sounds dehumanising. This lady is a human being and should be treated with respect wheter she notices this or not.	Yes, I have heard about the "vegetative state".
10328774038	219977385	2018-11-06 12:49:19	2018-11-06 12:51:39	xxxx					xxxx	I would prefer them to use the term "unresponsive wakefulness syndrome".	Vegetative just sounds very negative to me. Like the doctor would describe me as a "vegetable" basically.	No, I have not heard about these terms before.
10328772018	219977385	2018-11-06 12:48:59	2018-11-06 12:50:23	xxxx					xxxx	I would prefer them to use the term "unresponsive wakefulness syndrome".	Unresponsive sounds hopeful.	Yes, I have heard about both terms.
10328771593	219977385	2018-11-06 12:48:28	2018-11-06 12:49:49	xxxx					xxxx	I would prefer them to use the term "vegetative state".	I think these new longer terms are silly.	Yes, I have heard about the "vegetative state".
10328769613	219977385	2018-11-06 12:47:02	2018-11-06 12:48:37	xxxx					xxxx	I would prefer them to use the term "unresponsive wakefulness syndrome".	It is a very sensitive time for family members, so sensitive language should be used.	Yes, I have heard about the "vegetative state".
10328768109	219977385	2018-11-06 12:45:59	2018-11-06 12:48:43	xxxx					xxxx	I can't see why this should matter.	Some people would be mad about doctors saying "vegetative state" while others, like me, don't really care because it's more understandable that way.	Yes, I have heard about the "vegetative state".
10328767722	219977385	2018-11-06 12:45:46	2018-11-06 12:47:45	xxxx					xxxx	I would prefer them to use the term "unresponsive wakefulness syndrome".	Vegetative state probably comes from the word vegetable which is in a way rather diminishing. Unresponsive wakefulness syndrome sounds much nicer	Yes, I have heard about the "vegetative state".
10328767720	219977385	2018-11-06 12:46:26	2018-11-06 12:49:23	xxxx					xxxx	I can't see why this should matter.		Yes, I have heard about the "vegetative state".
10328765543	219977385	2018-11-06 12:40:56	2018-11-06 12:46:11	xxxx					xxxx	I would prefer them to use the term "unresponsive wakefulness syndrome".	it is a politer/milder way of saying about the condition (euphemism basically).	Yes, I have heard about the "vegetative state".
10328765499	219977385	2018-11-06 12:45:19	2018-11-06 12:46:08	xxxx					xxxx	I would prefer them to use the term "vegetative state".		Yes, I have heard about both terms.
10328764139	219977385	2018-11-06 12:43:17	2018-11-06 12:46:41	xxxx					xxxx	I can't see why this should matter.		Yes, I have heard about the "vegetative state".
10328763180	219977385	2018-11-06 12:43:51	2018-11-06 12:44:33	xxxx					xxxx	I would prefer them to use the term "vegetative state".		Yes, I have heard about the "vegetative state".
10328760030	219977385	2018-11-06 12:41:14	2018-11-06 12:42:39	xxxx					xxxx	I would prefer them to use the term "unresponsive wakefulness syndrome".	Because i think it sounds better	Yes, I have heard about the "vegetative state".
10328759276	219977385	2018-11-06 12:40:11	2018-11-06 12:42:19	xxxx					xxxx	I would prefer them to use the term "unresponsive wakefulness syndrome".		Yes, I have heard about the "vegetative state".
10328758958	219977385	2018-11-06 12:41:13	2018-11-06 12:41:57	xxxx					xxxx	I would prefer them to use the term "unresponsive wakefulness syndrome".	The latter choice feels more respectful.	Yes, I have heard about the "vegetative state".
10328757011	219977385	2018-11-06 12:39:45	2018-11-06 12:41:10	xxxx					xxxx	I would prefer them to use the term "unresponsive wakefulness syndrome".		Yes, I have heard about the "vegetative state".
10328755783	219977385	2018-11-06 12:37:51	2018-11-06 12:40:01	xxxx					xxxx	I would prefer them to use the term "unresponsive wakefulness syndrome".	It sounds like a medical term that I have got rather than what I am.	Yes, I have heard about the "vegetative state".
10328755371	219977385	2018-11-06 12:36:33	2018-11-06 12:39:44	xxxx					xxxx	I would prefer them to use the term "unresponsive wakefulness syndrome".	I would like doctors to use "unresponsive wakefulness syndrome". As it does not sound as definite as "vegetative state".	Yes, I have heard about the "vegetative state".
10328754453	219977385	2018-11-06 12:35:47	2018-11-06 12:39:02	xxxx					xxxx	I can't see why this should matter.	A bad thing is a bad thing, doesn't matter how you call it beacause it will remain sad as before
10328751408	219977385	2018-11-06 12:33:35	2018-11-06 12:37:16	xxxx					xxxx	I can't see why this should matter.	Although I do understand why some people would not like the term 'vegetative state', it does not personally offend me and if I were to be in that state, I would not mind people using that term. I would not mind a doctor referring to a friend or family member in that way either, but understand why others would.	Yes, I have heard about the "vegetative state".
10328750885	219977385	2018-11-06 12:35:23	2018-11-06 12:37:04	xxxx					xxxx	I would prefer them to use the term "unresponsive wakefulness syndrome".		Yes, I have heard about the "vegetative state".
10328748579	219977385	2018-11-06 12:33:53	2018-11-06 12:35:32	xxxx					xxxx	I would prefer them to use the term "vegetative state".	Unresponsive wakefulness syndrome sound like trying to suggar-coat the truth.	Yes, I have heard about the "vegetative state".
10328748540	219977385	2018-11-06 12:34:15	2018-11-06 12:35:31	xxxx					xxxx	I would prefer them to use the term "unresponsive wakefulness syndrome".	vegetative state sounds pejorative.	Yes, I have heard about the "vegetative state".
10328747442	219977385	2018-11-06 12:32:43	2018-11-06 12:34:58	xxxx					xxxx	I would prefer them to use the term "unresponsive wakefulness syndrome".	Have personal experience of this. Vegetative state makes it sound as if they are no longer a person	Yes, I have heard about both terms.
10328747120	219977385	2018-11-06 12:32:48	2018-11-06 12:35:11	xxxx					xxxx	I would prefer them to use the term "unresponsive wakefulness syndrome".	It sounds more distressing to the patients family to use the term 'vegetative'	Yes, I have heard about the "vegetative state".
10328744459	219977385	2018-11-06 12:31:19	2018-11-06 12:32:53	xxxx					xxxx	I would prefer them to use the term "unresponsive wakefulness syndrome".	the unresponsive wakefulness syndrome feels more mindful of the surrounding of the patient, it is kinder to the loved ones	Yes, I have heard about both terms.
10328743818	219977385	2018-11-06 12:28:48	2018-11-06 12:32:58	xxxx					xxxx	I would prefer them to use the term "unresponsive wakefulness syndrome".	Unresponsive wakefulness syndrome sounds more like people recognise what is wrong and recognises that the patient is still there, whereas vegetative state sounds like the patient is being described as a 'thing' and has been given up on	Yes, I have heard about the "vegetative state".
10328742884	219977385	2018-11-06 12:30:30	2018-11-06 12:31:53	xxxx					xxxx	I can't see why this should matter.		Yes, I have heard about the "vegetative state".
10328742057	219977385	2018-11-06 12:29:47	2018-11-06 12:32:11	xxxx					xxxx	I would prefer them to use the term "unresponsive wakefulness syndrome".	Respect required for the individual and relatives	Yes, I have heard about both terms.
10328740924	219977385	2018-11-06 12:28:53	2018-11-06 12:31:13	xxxx					xxxx	I would prefer them to use the term "vegetative state".		Yes, I have heard about the "vegetative state".
10328740040	219977385	2018-11-06 12:27:41	2018-11-06 12:30:12	xxxx					xxxx	I would prefer them to use the term "unresponsive wakefulness syndrome".	The phrase 'vegetative state' undermines the individual's personhood, and therefore their fundamental human dignity.	Yes, I have heard about the "vegetative state".
10328739631	219977385	2018-11-06 12:28:13	2018-11-06 13:11:43	xxxx					xxxx	I would prefer them to use the term "vegetative state".	It's simpler, and people tend to know what is meant by vegetative, whereas "unresponsive wakefulness syndrome" is a complicated way of saying something rather simple	Yes, I have heard about the "vegetative state".
10328739585	219977385	2018-11-06 12:28:11	2018-11-06 12:30:26	xxxx					xxxx	I would prefer them to use the term "unresponsive wakefulness syndrome".	Vegetative sounds slightly dehumanizing.	Yes, I have heard about the "vegetative state".
10328739467	219977385	2018-11-06 12:28:06	2018-11-06 12:30:23	xxxx					xxxx	I would prefer them to use the term "unresponsive wakefulness syndrome".		Yes, I have heard about the "vegetative state".
10328738758	219977385	2018-11-06 12:28:09	2018-11-06 12:29:29	xxxx					xxxx	I would prefer them to use the term "unresponsive wakefulness syndrome".	Vegetative state sounds negative and quite offensive	Yes, I have heard about the "vegetative state".
10328737987	219977385	2018-11-06 12:27:12	2018-11-06 12:28:46	xxxx					xxxx	I would prefer them to use the term "unresponsive wakefulness syndrome".	I believe that “vegatitive state” sounds rude and “unresponsive wakefulness syndrome” sounds a lot more professional	No, I have not heard about these terms before.
